# Supplementary material for: Plasma proteins associated with circulating carotenoids in Nepalese school-aged children
Source: Arch Biochem Biophys. 2018 May 15;646:153–60. doi: 10.1016/j.abb.2018.03.025 (PMC5937903; doi:10.1016/j.abb.2018.03.025)
Supplement: Online data [file mmc1.xlsx]

## Sheet: Variable explanation
Supplementary Table 1. plasma carotenoid concentrations and proteomics data
plasma carotenoid concentrations data
Variable	Description
ID	Subject identifier
acaro	plasma a-carotene concentration
bcaro	plasma b-carotene concentration
bcryp	plasma b-cryptoxanthin concentration
lutz	plasma lutein/zexanthin concentration
lycop	plasma lycopene concentration
Mass_Spec_ID	iTRAQ Mass spectrometry experiment identifier
0 means value not detected by HPLC
Proteomics data
GI_Accession number (GenInfo Identifier) for 58 proteins presented in the manuscript
Each value means relative abundance of protein within a single mass spectrometry experiment
NA means value not detected by mass spectrometry

## Sheet: Carotenoids
ID	bcaro	acaro	lycop	bcryp	lutz	Mass_Spec_ID
1	0.0855633	0.029524	0	0.40801	0.341346	1
2	0.152248	0	0	0.0324659	0.564448	1
3	0.293664	0.0525651	0.00494214	0.0727309	0.301898	1
4	0.0425458	0	0	0.0157483	0.393806	1
5	0.033804	0.0106279	0	0.0600592	0.265899	1
6	0.132078	0.0154308	0	0.159483	0.521548	1
7	0.143233	0	0	0.198712	0.652266	1
8	0.103032	0.0203086	0	0.13527	0.416889	2
9	0.0396715	0.0215339	0	0.041909	0.21388	2
10	0.0237871	0	0	0.0105306	0.0766034	2
11	0.0805173	0	0	0.0381655	0.232385	2
12	0.0306512	0.0102924	0	0.0232086	0.136334	2
13	0.0321785	0	0	0.0599151	0.433192	2
14	0.181926	0.0135973	0	0.341138	0.795809	2
15	0.0587627	0.00836418	0	0.119862	0.200029	3
16	0.0253538	0.00636056	0	0.0207061	0.123758	3
17	0.146546	0.0452818	0	0.0794902	0.189718	3
18	0.0264755	0.00426221	0	0.00806987	0.120327	3
19	0.218912	0.0231719	0	0.0706748	0.74674	3
20	0.0355743	0.0279364	0	0.0519666	0.34911	3
21	0.0993433	0.00868523	0	0.0984231	0.193546	3
22	0.233259	0.0216925	0	0.121703	0.583825	4
23	0.0240009	0.00995841	0	0.00634716	0.155285	4
24	0.072531	0.0188294	0	0.016596	0.2632	4
25	0.256104	0.0122291	0	0.0691742	0.702842	4
26	0.0354155	0.0157347	0	0.0514338	0.575655	4
27	0.0274121	0	0	0.0072032	0.280264	4
28	0.0338581	0.00890707	0	0.0214487	0.121564	4
29	0.0562737	0.017606	0	0.0992459	0.413678	5
30	0.100906	0.0119136	0	0.0364084	0.348344	5
31	0.194931	0.0146072	0	0.0913704	0.521558	5
32	0.0636508	0	0	0.0180966	0.342272	5
33	0.181562	0.0365236	0.0702969	1.07263	0.384978	5
34	0.0258764	0	0	0.0723873	0.213755	5
35	0.243264	0	0	0.142524	1.09748	5
36	0.396765	0.49412	0	0.74454	1.10437	6
37	0.101948	0.0142084	0	0.173971	0.49026	6
38	0.0874133	0.00455669	0	0.0220702	0.457694	6
39	0.217758	0.0185606	0	0.861973	0.34674	6
40	0.242204	0.021037	0	0.727913	0.619769	6
41	0.144335	0.0174939	0	0.128016	0.407541	6
42	0.183719	0.0106863	0	0.046739	0.362737	6
43	0.28328	0.0223758	0	0.0582437	0.850294	7
44	0.183546	0.0220038	0.0115955	0.0493712	0.249821	7
45	0.183719	0.0106863	0	0.046739	0.362737	7
46	0.254081	0	0	0.0341364	1.00615	7
47	0.0829649	0.0119478	0	0.00888325	0.425486	7
48	0.848748	0.0179589	0	0.0279982	1.62242	7
49	0.4374	0.0102112	0	0.0344966	0.931294	7
50	0.117019	0.0220252	0	0.0806971	0.348703	8
51	0.089323	0.00994536	0	0.0351559	0.323419	8
52	0.14906	0.0117224	0	0.0123203	0.603681	8
53	0.0307397	0.0327253	0.365308	0.329456	1.51219	8
54	0	0	0.453039	0.646282	1.86817	8
55	0	0	1.48593	0.8389	3.4169	8
56	0	0	2.67549	0.497247	1.9229	8
57	0.424174	0.0262403	0.0155768	0.111751	1.21779	9
58	0.0394759	0.0100913	0	0.0317873	0.212638	9
59	0.136841	0.0203601	0	0.0272637	0.323754	9
60	0.198632	0.00975043	0	0.0229429	0.602171	9
61	0.148586	0.00855527	0	0.0185572	0.6281	9
62	0.38002	0.0149826	0	0.0390995	0.894493	9
63	0.0828179	0.00659601	0.00561723	0.0661152	0.249566	9
64	0.0526942	0.00857368	0	0.0163722	0.270155	10
65	0.120769	0.0153656	0	0.0466472	0.528003	10
66	0.0261812	0	0	0.0110124	0.205024	10
67	0.15429	0.00798171	0.00641146	0.053107	0.291212	10
68	0.112439	0.012536	0	0.228646	0.305119	10
69	0.187998	0.0101269	0	0.0647702	0.545494	10
70	0.0727202	0.0108128	0	0.0647112	0.398081	10
71	0.0986798	0	0	0.0436721	0.549789	11
72	0.0763145	0.0086802	0.0186885	0.167371	0.355244	11
73	0.179331	0.0107794	0	0.0422305	0.620036	11
74	0.086403	0.0101612	0	0.0473085	0.42697	11
75	0.331475	0.0150382	0.0224142	0.121163	0.436298	11
76	0.321159	0.0184985	0.0872548	0.314858	0.543304	11
77	0.26539	0.0111101	0.0112758	0.0731449	0.575783	11
78	0.113579	0.0106355	0.0369955	0.347161	0.322115	12
79	0.0617359	0	0	0.0137347	0.40796	12
80	0.242102	0.00370629	0	0.0256863	0.631043	12
81	0.0870931	0.00845909	0	0.0821852	0.194529	12
82	0.0277137	0.00802913	0	0.0992221	0.164582	12
83	0.124413	0.0076527	0	0.0404548	0.341783	12
84	0.93359	0.0362753	0	0.183469	1.49773	12
85	0.132182	0.012023	0.0142338	0.131461	0.294902	13
86	0.0623556	0	0	0.0395147	0.21554	13
87	0.187954	0.00520253	0.0152065	0.0740192	0.568245	13
88	0.0465205	0.0113449	0	0.0892223	0.167227	13
89	0.108807	0.0146213	0	0.0360989	0.471992	13
90	0.0931441	0.00793676	0.0179977	0.0343572	0.376262	13
91	0.127029	0.014954	0.0527663	0.131186	0.392185	13
92	0.025394	0.0078009	0	0.0273005	0.0667754	14
93	0.0610725	0.0236006	0.0184032	0.0663579	0.135155	14
94	0.0930776	0.0131162	0	0.037183	0.0935913	14
95	0.150559	0.0119111	0	0.0312217	0.700695	14
96	0.16685	0.0144052	0.0525141	0.0732306	0.545982	14
97	0.115796	0.0090508	0	0.0397106	0.528348	14
98	0.0777448	0.0100319	0.019216	0.0660149	0.164506	14
99	0.0720438	0.0257316	0.155408	0.0465765	0.420558	15
100	0.0931722	0.0192422	0.0100077	0.268966	0.195956	15
101	0.162168	0.0178696	0.0683749	0.075201	0.38577	15
102	0.034569	0.0203507	0.0174155	0.0663283	0.18759	15
103	0.0758169	0.010129	0	0.0570308	0.331515	15
104	0.0906946	0.00770033	0.011488	0.0644258	0.324688	15
105	0.0918323	0.00818144	0.00829703	0.145947	0.375874	15
106	0.12775	0.05015	0.0304443	0.183344	0.259197	16
107	0.109547	0.0098821	0.0139779	0.134898	0.682325	16
108	0.0818323	0.0152499	0.0291381	0.0833618	0.296894	16
109	0.12688	0.0273893	0.0461658	0.097878	0.509107	16
110	0.0910923	0.00908317	0.178589	0.0217335	0.307315	16
111	0.261999	0.0152036	0	0.0443837	0.480594	16
112	0.0472876	0.0145641	0.0216136	0.0220576	0.237711	16
113	0.234634	0.0292777	0.0242796	0.111324	0.400013	17
114	0.12887	0.0221608	0.157987	0.245202	0.196601	17
115	0.146598	0.0195736	0.0187714	0.0176502	0.70216	17
116	0.157379	0.0312431	0.00358699	0.103332	0.380203	17
117	0.0979654	0.0105169	0.00930465	0.0409791	0.354422	17
118	0.093548	0.0100484	0	0.0597491	0.433389	17
119	0.119464	0.0349044	0	0.0500057	0.464071	17
120	0.0492702	0.0119432	0	0.0364227	0.31098	18
121	0.0731452	0.0153705	0.0462949	0.0524291	0.423941	18
122	0.0812633	0.0123412	0.0232542	0.00882964	0.39938	18
123	0.0303407	0.00745279	0.0239388	0.0939027	0.252344	18
124	0.0950195	0.0174191	0.0171905	0.0574395	0.516028	18
125	0.092923	0.0440694	0.038906	0.102642	0.475999	18
126	0.163747	0.0344479	0.115949	0.290316	0.470626	18
127	0.0378798	0.0120436	0.0314974	0.329284	0.301898	19
128	0.090753	0.022508	0.0323128	0.682965	0.398391	19
129	0.077503	0.0309151	0.0704311	0.0734435	0.300464	19
130	0.092678	0.0152085	0.0130973	0.0283104	0.246019	19
131	0.0329941	0.00939955	0.0230767	0.0458223	0.169765	19
132	0.089398	0.016563	0.0225558	0.0456048	0.38078	19
133	0.188113	0.0485391	0.0220165	0.0550702	0.459521	19
134	0.0367677	0.0193761	0.0197781	0.0279253	0.34994	20
135	0.236114	0.0173794	0.0426045	0.0382521	0.786175	20
136	0.0893818	0.0100999	0	0.0601168	0.279261	20
137	0.201899	0.0331945	0.0522732	0.381244	0.430875	20
138	0.0912256	0.0226349	0	0.131882	0.667373	20
139	0.0457261	0.00785619	0	0.025564	0.395724	20
140	0.0791801	0.0134244	0.0324255	0.106897	0.431528	20
141	0.0561699	0.0147222	0	0.0408979	0.337699	21
142	0.0644581	0.0369384	0.0564437	0.030229	0.481785	21
143	0.0950324	0.0112464	0	0.142697	0.559195	21
144	0.0929532	0.013858	0	0.0560228	0.266463	21
145	0.0720522	0.00895525	0.00752779	0.172362	0.442559	21
146	0.0241186	0.00758227	0	0.0245164	0.223973	21
147	0.208061	0.0209687	0	0.0337321	0.643886	21
148	0.0222101	0.00733609	0.0282472	0.0544404	0.170059	22
149	0.106549	0.00787819	0	0.290361	0.711413	22
150	0.0461389	0.0128678	0.0395555	0.126797	0.402531	22
151	0.0857748	0.0112989	0.0710091	0.0935295	0.487419	22
152	0.0587602	0.0145027	0.0327835	0.402762	0.159033	22
153	0.0610052	0.0118927	0.0293713	0.0479682	0.348689	22
154	0.0907496	0.0125583	0.0811586	0.0518656	0.398311	22
155	0.0332305	0.00701157	0.00832309	0.0559635	0.234487	23
156	0.0538144	0.00961969	0.0145969	0.0310949	0.23892	23
157	0.0706146	0.00758261	0.0231275	0.0253722	0.169226	23
158	0.0447344	0.0079026	0.01179	0.0506392	0.25159	23
159	0.106014	0.0129575	0	0.03421	0.385969	23
160	0.0505633	0.00650318	0	0.0916144	0.181332	23
161	0.132321	0.0168519	0	0.0858988	0.374839	23
162	0.160978	0.0261145	0	0.0383635	0.529202	24
163	0.44847	0.00952949	0	0.134612	0.330339	24
164	0.0400859	0.0140445	0.0296874	0.0580539	0.269916	24
165	0.0178321	0.00818129	0.00483113	0.00806732	0.0990096	24
166	0.236196	0.0135302	0	0.175133	0.382901	24
167	0.127587	0.0153238	0	0.149951	0.341715	24
168	0.0479508	0.0142743	0	0.0315508	0.242441	24
169	2.59764	0.0104589	0.00624732	0.147054	0.352028	25
170	0.097977	0.0232286	0.00529405	0.0407577	0.231877	25
171	0.488928	0.0376398	0.0190382	0.0896188	0.335386	25
172	0.321169	0.0314448	0.0260177	0.634236	0.541525	25
173	0.0969317	0.0183912	0	0.105512	0.631692	25
174	0.200523	0.0172168	0	0.218272	0.366621	25
175	0.70512	0.0146272	0	0.767533	0.963457	25
176	0.190259	0.0354096	0	0.2071	0.378914	26
177	0.10061	0.0048423	0	0.109516	0.291196	26
178	0.0261564	0.00940418	0.0229928	0.0284716	0.268577	26
179	0.158206	0.0142214	0	0.0660363	0.466889	26
180	0.153336	0.0159874	0	0.0754335	0.376081	26
181	0.397925	0.0144502	0	0.0458363	0.235721	26
182	0.357286	0.0096994	0.00404638	0.273155	0.235647	26
183	0.690294	0.0079617	0	0.0980254	0.251521	27
184	0.0499556	0.0148993	0	0.0165206	0.150671	27
185	0.251774	0.00546458	0	0.04365	0.267576	27
186	0.267485	0.0275469	0	0.0428858	0.234914	27
187	0.165025	0.00386857	0.00505444	0.0172068	0.184788	27
188	0.0826028	0.00397367	0	0.00965822	0.0832735	27
189	0.224718	0.0350988	0	0.152884	0.590944	27
190	0.216839	0.027077	0	0.270357	0.726358	28
191	1.07425	0.0158626	0	0.137705	0.330361	28
192	0.525804	0.0318964	0	0.102083	0.705729	28
193	0.999969	0.0163379	0	0.0625558	0.35929	28
194	0.208584	0.00401358	0	0.0396826	0.384475	28
195	0.010214	0.447724	0	0.060302	0.337428	28
196	0.0119008	0.168437	0	0.042797	0.230019	28
197	0.0108006	0.072996	0	0.0478632	0.197201	29
198	0.0157026	1.57747	0	0.10978	0.304436	29
199	0.00542471	1.55465	0	0.04821	0.119319	29
200	0.01553	0.381343	0.0212802	0.264114	0.30301	29
201	0.0132125	0.167999	0.0116877	0.0320269	0.241276	29
202	0.00646905	0.168284	0.00873018	0.132745	0.333074	29
203	0.342621	0.0181945	0.00622259	0.242274	0.523612	29
204	0.992543	0.00651597	0	0.0981759	0.271121	30
205	0.175152	0.0104092	0	0.156479	0.66818	30
206	0.326331	0.0392044	0.0101118	0.0973494	0.617627	30
207	0.633559	0.0188962	0	0.0766827	0.289064	30
208	0.268076	0.0364567	0	0.0742624	0.379849	30
209	0.701911	0.015134	0	0.135665	0.321304	30
210	0.247435	0.022477	0	0.0328259	0.666778	30
211	0.457492	0.0172773	0.00394617	0.0569808	0.233346	31
212	0.694373	0.0133462	0	0.184361	0.371322	31
213	0.460786	0.0259677	0	0.0731288	0.439525	31
214	0.859313	0.0115144	0	0.0710398	0.278641	31
215	0.497062	0.0103054	0.00894652	0.176497	0.35966	31
216	0.150465	0.00462465	0	0.0624512	0.352684	31
217	0.098544	0.0198602	0	0.102127	0.253688	31
218	0.283852	0.00852764	0	0.0659131	0.27778	32
219	0.0801219	0.0115562	0.0152223	0.0376167	0.246933	32
220	0.109521	0.0175463	0	0.0165574	0.201782	32
221	0.538201	0.00917624	0	0.0373237	0.274578	32
222	0.275289	0.00917271	0	0.121109	0.401239	32
223	0.160502	0.0315884	0.00330944	0.0484166	0.23151	32
224	0.144742	0.00567479	0	0.0989003	0.307448	32
225	0.0888496	0.00492384	0	0.0199255	0.286993	33
226	0.78827	0.0242519	0.0175268	0.0884881	0.575862	33
227	0.665425	0.0101849	0	0.253225	0.793175	33
228	1.05413	0.0174962	0.0239285	0.133959	0.350171	33
229	0.852649	0.0384424	0	0.0617486	0.254777	33
230	0.524972	0.0367787	0	0.121373	0.412537	33
231	0.280581	0.01448	0	0.018972	0.184219	33
232	0.183089	0.00625619	0.00927157	0.0730077	0.173626	34
233	0.162542	0.016863	0	0.222828	0.537304	34
234	0.340978	0.00656129	0	0.217784	0.424253	34
235	0.262019	0.0137291	0	0.154009	0.68387	34
236	0.306893	0.0107738	0	0.161688	0.457792	34
237	0.786235	0.0147298	0.00471493	0.12626	0.379081	34
238	0.343138	0.00954413	0	0.0463401	0.177336	34
239	0.237592	0.0187083	0	0.145249	0.629598	35
240	0.176723	0.00927985	0	0.0374715	0.275068	35
241	0.100697	0.0140955	0.0199085	0.167215	0.430041	35
242	0.460613	0.0212497	0	0.201833	0.60655	35
243	0.459193	0.0463208	0	0.0709139	0.470292	35
244	0.632937	0.0308483	0	0.0824464	0.445643	35
245	0.0895745	0.0259309	0	0.0168473	0.228348	35
246	0.189826	0.0284167	0	0.0375389	0.336737	36
247	0.265117	0.00669308	0	0.0968505	0.282567	36
248	0.304878	0.0289544	0	0.105865	0.721037	36
249	0.119949	0.00829401	0.00295718	0.0192339	0.177575	36
250	0.64642	0.00945573	0	0.043083	0.502576	36
251	0.0930012	0.0257715	0	0.114716	0.304625	36
252	0.207672	0.0145036	0	0.168204	0.446241	36
253	0.951468	0.0174076	0	0.0773606	0.271593	37
254	0.283518	0.0184923	0	0.118117	0.308955	37
255	0.341344	0.0161823	0	0.301838	0.715746	37
256	0.905275	0.0170961	0	0.0636963	0.287682	37
257	0.554932	0.0153426	0	0.0799363	0.531933	37
258	2.6521	0.0289127	0	0.145999	0.327048	37
259	0.465839	0.0174859	0	0.0392282	0.528796	37
260	0.202673	0.013753	0	0.0831018	0.456742	38
261	0.19003	0.0071592	0	0.0457567	0.244493	38
262	0.426318	0.0120583	0	0.100453	0.300164	38
263	0.379308	0.010116	0.0236341	0.0415269	0.431437	38
264	0.727287	0.0150391	0	0.044025	0.143137	38
265	0.184796	0.0119812	0	0.0642704	0.30563	38
266	1.25099	0.0177882	0	0.0473862	0.462903	38
267	0.145597	0.0313001	0	0.0311663	0.480689	39
268	0.108036	0.012068	0.00853673	0.0180234	0.376552	39
269	0.298621	0.0116916	0	0.0400627	0.262005	39
270	0.132033	0.00852978	0	0.0715956	0.252733	39
271	0.168108	0.00518237	0	0.0427978	0.315856	39
272	0.0961887	0.00763875	0	0.0471242	0.314731	39
273	0.121574	0.0145632	0	0.171065	0.595486	39
274	0.202165	0.0128133	0	0.0513353	0.442048	40
275	0.206122	0.0143708	0	0.0252023	0.246624	40
276	0.212337	0.0229857	0.0214133	0.181151	0.514289	40
277	0.178464	0.0204981	0	0.0773077	0.734509	40
278	0.181581	0.0692984	0.0137703	0.331339	0.78146	40
279	0.21101	0.12604	0	0.0539774	0.963677	40
280	0.153197	0.0122362	0	0.0879105	0.647458	40
281	0.098404	0.0352417	0	0.0446954	0.358522	41
282	0.3357	0.0324666	0	0.082287	0.394178	41
283	0.304566	0.0267313	0.0506635	0.0370003	0.468555	41
284	0.632534	0.0273303	0	0.208857	0.75528	41
285	0.0666175	0.0190994	0	0.0231929	0.527213	41
286	0.468925	0.0133931	0.0182482	0.0791533	0.415908	41
287	0.66887	0.0236328	0.0323403	0.23013	0.592286	41
288	0.109626	0.020019	0	0.066021	0.639916	42
289	0.810226	0.0934606	0	0.141144	0.949471	42
290	0.270655	0.0233446	0	0.194846	0.613885	42
291	0.167874	0.0191674	0.00966636	0.0969389	0.452885	42
292	0.123847	0.0448268	0	0.0334038	0.509397	42
293	0.402128	0.0116822	0.0182881	0.0760315	0.375093	42
294	0.170787	0.0243781	0	0.154355	0.317452	42
295	0.0911813	0.0166059	0	0.0894111	0.413694	43
296	0.0371569	0.0148865	0	0.00701286	0.145028	43
297	0.0807198	0.0355426	0	0.0218312	0.542364	43
298	0.0959082	0.0109774	0	0.0513514	0.393779	43
299	0.0587372	0.0192679	0	0.0494802	0.363405	43
300	0.216138	0.0194391	0	0.162975	0.482328	43
301	0.0904369	0.0116864	0	0.139942	0.335009	43
302	0.138948	0.0209641	0	0.133261	0.523799	44
303	0.137768	0.0156043	0.0295187	0.0874179	0.323777	44
304	0.0518011	0.0195856	0	0.100002	0.223134	44
305	0.068348	0.013886	0	0.140252	0.430269	44
306	0.053036	0.0412921	0	0.0728864	0.324711	44
307	0.0812901	0.0294595	0	0.0884855	0.639104	44
308	0.551331	0.00792598	0	0.600132	1.29239	44
309	0.0105955	0.00827576	0	0.0115333	0.107292	45
310	0.0815108	0.0108723	0	0.0887257	0.469074	45
311	0.0510921	0.0078851	0	0.0556146	0.140196	45
312	0.0426531	0.0107308	0.0154594	0.0464285	0.224166	45
313	0.129887	0.0259801	0	0.141384	0.529218	45
314	0.118467	0.0342796	0	0.128953	0.57284	45
315	0.0905743	0.0189748	0	0.0985915	0.479699	45
316	0.385921	0.0152704	0	0.420081	1.3565	46
317	0.0220084	0.0112732	0	0.0239565	0.250294	46
318	0.0952075	0.0285621	0	0.103635	0.473833	46
319	0.284573	0.0112843	0	0.309762	0.821124	46
320	0.165906	0.0334618	0.0250017	0.122706	0.515817	46
321	0.256485	0.0399775	0	0.154901	0.436152	46
322	0.12606	0.0302328	0	0.145025	0.692483	46
323	0.260865	0.0239318	0.0477426	0.0366873	0.460716	47
324	0.0945959	0.0152097	0	0.044524	0.224858	47
325	0.225781	0.0202476	0	0.0881684	0.514896	47
326	0.076035	0.0201884	0	0.136092	0.62049	47
327	0.0897494	0.0331199	0	0.207555	0.55117	47
328	0.084232	0.0339973	0.0111035	0.109604	0.33364	47
329	0.118367	0.0151993	0	0.120435	0.385484	47
330	0.112411	0.0333632	0	0.0957193	0.330642	48
331	0.150895	0.0180306	0	0.04792	0.31971	48
332	0.385398	0.0461378	0	0.126675	2.15366	48
333	0.079836	0.0192095	0	0.103384	0.437541	48
334	0.0856033	0.0136495	0.0126321	0.0286388	0.287113	48
335	0.181709	0.0341878	0	0.131179	0.366984	48
336	0.199151	0.0298864	0.00770019	0.0536516	0.274299	48
337	0.0610269	0.0290672	0	0.0454333	0.385822	49
338	0.132823	0.0181291	0	0.067712	0.281068	49
339	0.10261	0.0548151	0.0155731	0.0588706	0.397574	49
340	0.0878143	0.019084	0	0.0953816	0.215542	49
341	0.131178	0.0169206	0	0.0453091	0.311643	49
342	0.104565	0.00546968	0	0.036565	0.288369	49
343	0.0392888	0.0068055	0	0.0222092	0.267709	49
344	0.0860815	0.0295813	0	0.0794992	0.584065	50
345	0.102411	0.00943525	0	0.0399345	0.245674	50
346	0.0947517	0.0178017	0	0.0299159	0.319312	50
347	0.0779268	0.0142622	0	0.0651582	0.308423	50
348	0.0566179	0.018182	0	0.0317407	0.291168	50
349	0.0810535	0.0194049	0	0.0253803	0.341461	50
350	0.0459623	0.0112558	0	0.0544453	0.340107	50
351	0.134193	0.0130472	0	0.0428671	0.415001	51
352	0.125579	0.0286456	0	0.0727772	0.31449	51
353	0.0868092	0.0282648	0	0.115175	0.486943	51
354	0.0576052	0.0220583	0	0.039993	0.310265	51
355	0.0149516	0.0045238	0	0.02803	0.25296	51
356	0.0445201	0.0136041	0	0.0500559	0.194598	51
357	0.0512218	0.0181228	0	0.0507834	0.271917	51
358	0.0750686	0.0166468	0	0.0386053	0.197246	52
359	0.0526189	0.0140477	0	0.0226983	0.112326	52
360	0.077584	0.0162347	0	0.042555	0.209628	52
361	0.0229428	0.00775862	0	0.13732	0.277306	52
362	0.0597959	0.0129994	0.052795	0.0465245	0.350367	52
363	0.0382872	0.0287731	0	0.0406709	0.231818	52
364	0.0284996	0.0149288	0.0188618	0.0191293	0.168064	52
365	0.106962	0.0204235	0	0.0416804	0.660844	53
366	0.0854772	0.0220787	0	0.0369969	0.650985	53
367	0.105484	0.0319333	0	0.0522635	0.592653	53
368	0.065743	0.0162685	0	0.142704	0.433652	53
369	0.099696	0.013761	0	0.0434964	0.539253	53
370	0.106082	0.0300956	0.0197613	0.106969	0.526973	53
371	0.0930135	0.016729	0	0.0538866	0.407327	53
372	0.0432014	0.0143243	0.00928383	0.0396444	0.214581	54
373	0.273868	0.0409808	0	0.143976	0.587133	54
374	0.0777912	0.0212753	0.0128382	0.0500661	0.439085	54
375	0.115431	0.0194853	0.0107167	0.0808552	0.403104	54
376	0.0466259	0.0111985	0	0.0437363	0.240718	54
377	0.140475	0.0287286	0.017778	0.0376462	0.445498	54
378	0.0774888	0.0190276	0.0073921	0.0176964	0.231131	54
379	0.0420895	0.00610465	0	0.0423584	0.201841	55
380	0.0403811	0.0135587	0	0.0301824	0.211174	55
381	0.10553	0.0295859	0.00921311	0.0574924	0.313619	55
382	0.033499	0.00845802	0	0.0205956	0.159833	55
383	0.0359561	0.00413871	0	0.0650886	0.333348	55
384	0.0497972	0.0170021	0.00978225	0.0797693	0.281897	55
385	0.109762	0.0330486	0	0.0382229	0.426705	55
386	0.110988	0.0317641	0.014334	0.071153	0.289917	56
387	0.0458174	0.0129965	0	0.10465	0.436903	56
388	0.0799594	0.0183312	0.00350397	0.0966987	0.249644	56
389	0.0562607	0.0105654	0	0.166869	0.244789	56
390	0.088493	0.0242021	0.00550081	0.0357591	0.182092	56
391	0.0496956	0.0165382	0.0119096	0.0966898	0.186324	56
392	0.0523268	0.00795028	0	0.0270858	0.126078	56
393	0.175964	0.0329835	0	0.0508456	0.495019	57
394	0.0395313	0.0113471	0	0.0345016	0.281827	57
395	0.151936	0.0248127	0	0.08883	0.284836	57
396	0.0246338	0.0065828	0.0189622	0.0495203	0.262819	57
397	0.0603937	0.00777264	0	0.0121775	0.335277	57
398	0.0423943	0.0169668	0	0.0168093	0.177817	57
399	0.0403189	0.00740009	0	0.0337438	0.238376	57
400	0.100019	0.017925	0.0145798	0.134878	0.312068	58
401	0.118315	0.0461077	0	0.246603	0.791019	58
402	0.0887735	0.037632	0	0.0259087	0.559587	58
403	0.0568325	0.0282512	0.0137625	0.035207	0.36075	58
404	0.0771534	0.0311027	0	0.0564143	0.3091	58
405	0.129518	0.014208	0	0.0435061	0.255668	58
406	0.0391794	0.0186583	0	0.106561	0.240402	58
407	0.0911153	0.0220025	0	0.0947001	0.491587	59
408	0.148341	0.0157555	0.0192886	0.159769	0.285112	59
409	0.0700011	0.0330466	0	0.0638906	0.44447	59
410	0.112232	0.0169568	0.0177979	0.0396819	0.111966	59
411	0.0840965	0.0229358	0	0.114163	0.148818	59
412	0.0566111	0.0204019	0	0.0813665	0.295349	59
413	0.060981	0.0104573	0	0.0409444	0.217646	59
414	0.0813234	0.0192809	0	0.123127	0.444052	60
415	0.0493519	0.018974	0.00999577	0.035537	0.25709	60
416	0.0638813	0.0199413	0	0.0318293	0.175672	60
417	0.219005	0.0122445	0.00734156	0.0447268	0.222321	60
418	0.090647	0.012521	0	0.133218	0.333693	60
419	0.0664313	0.0208039	0	0.086186	0.238842	60
420	0.0568913	0.0200892	0	0.0545521	0.240974	60
421	0.0730608	0.0101045	0.0251977	0.0414645	0.24687	61
422	0.181606	0.0503056	0.0134995	0.0729923	0.478854	61
423	0.221897	0.0474017	0.0355366	0.372831	0.328356	61
424	0.15455	0.0182781	0.0129879	0.155146	0.285978	61
425	0.111444	0.0297349	0.0197725	0.114899	0.195777	61
426	0.0766976	0.0162193	0.0132127	0.0532115	0.201404	61
427	0.119698	0.121946	0	0.0304512	0.783471	61
428	0.086515	0.0208225	0	0.299174	0.187556	62
429	0.0539159	0.0168367	0	0.0645615	0.440727	62
430	0.0682026	0.0282863	0.0290453	0.0479562	0.401732	62
431	0.0512511	0.0133417	0	0.0785614	0.17112	62
432	0.0876247	0.0181154	0.0432122	0.451254	0.267892	62
433	0.0885605	0.0161133	0	0.0777217	0.427476	62
434	0.0873199	0.0174723	0.0368233	0.0585252	0.301628	62
435	0.0970075	0.0249141	0	0.116959	0.244462	63
436	0.186864	0.0305438	0	0.0459934	0.193561	63
437	0.0889933	0.0100102	0.00757767	0.0797892	0.283031	63
438	0.0628557	0.0137627	0	0.0503933	0.12935	63
439	0.016791	0.00672266	0	0.015363	0.233804	63
440	0.1342	0.0125482	0.0156241	0.024827	0.227535	63
441	0.0605585	0.0108797	0.0184489	0.037641	0.288333	63
442	0.105865	0.0335992	0.00939609	0.130919	0.290266	64
443	0.113406	0.0363184	0.0182417	0.0331232	0.193167	64
444	0.102504	0.0172204	0.00615321	0.0595133	0.287238	64
445	0.0340162	0.00636824	0	0.0158478	0.184839	64
446	0.151267	0.0164233	0.0768037	0.0496527	0.307682	64
447	0.0773747	0.0131686	0.0107392	0.0267637	0.331872	64
448	0.0282933	0.00677859	0	0.0295403	0.281094	64
449	0.0496098	0.0137621	0.00894661	0.0622111	0.268833	65
450	0.125343	0.00919928	0.00739699	0.121599	0.552004	65
451	0.0480684	0.0113183	0.0169886	0.0514247	0.214435	65
452	0.0810814	0.0245763	0.0462709	0.170919	0.355755	65
453	0.110169	0.0191533	0	0.211919	0.393718	65
454	0.0970779	0.0211507	0.0225143	0.272334	0.290702	65
455	0.115549	0.0200676	0.0106122	0.45958	0.265211	65
456	0.0831939	0.018853	0	0.0975341	0.373249	66
457	0.0629468	0.00898916	0.00715761	0.0526624	0.176715	66
458	0.0530801	0.0073249	0	0.022558	0.228484	66
459	0.0355902	0.008419	0	0.012649	0.130475	66
460	0.0416391	0.0146388	0	0.0227268	0.183136	66
461	0.0492704	0.00823443	0	0.0211747	0.129983	66
462	0.126088	0.0141831	0	0.0524569	0.328686	66
463	0.0527316	0.00767022	0.00305986	0.0356863	0.174088	67
464	0.0864555	0.00578898	0	0.0355179	0.414193	67
465	0.033573	0.0145339	0	0.0690625	0.324405	67
466	0.0357299	0.0104679	0.00965407	0.0116139	0.238587	67
467	0.0443577	0.0103719	0	0.0224601	0.240925	67
468	0.0130361	0.00551272	0.00566719	0.0209242	0.134523	67
469	0.0580095	0.0183406	0.00861353	0.0282141	0.247984	67
470	0.0592652	0.0111301	0	0.0329988	0.245876	68
471	0.0261551	0.00871308	0	0.130338	0.20939	68
472	0.0569324	0.00760876	0	0.0192228	0.228722	68
473	0.0759083	0.0172493	0	0.0467553	0.173325	68
474	0.0637749	0.0149627	0	0.0287384	0.399658	68
475	0.0604474	0.0158136	0.0123286	0.0360665	0.508648	68
476	0.0921347	0.0101993	0	0.0881753	0.363434	68
477	0.0465526	0.00770119	0	0.0751196	0.258013	69
478	0.025117	0.00718562	0.00598881	0.0663701	0.280352	69
479	0.532195	0.0161899	0	0.0647604	0.896927	69
480	0.141668	0.0139868	0	0.0588147	0.427656	69
481	0.0254337	0.011282	0	0.055374	0.281165	69
482	0.110581	0.0152394	0.101627	0.115946	0.412802	69
483	0.369499	0.0320185	0.131266	0.131772	0.576321	69
484	0.0735355	0.00697063	0.0106031	0.0264157	0.21168	70
485	0.126413	0.01466	0.00880052	0.742555	0.278133	70
486	0.391026	0.00838353	0	0.205517	0.84212	70
487	0.41925	0.0183759	0.0228859	0.089493	0.527646	70
488	0.178511	0.00922814	0	0.0525082	0.273857	70
489	0.0504862	0.00601441	0	0.0209773	0.407608	70
490	0.0413824	0.00815285	0	0.0265774	0.287526	70
491	0.166973	0.00759281	0	0.0197347	0.662207	71
492	0.0501915	0	0	0.0103862	0.344755	71
493	0.140191	0.00576646	0.0748053	0.194332	0.475859	71
494	0.319004	0.0122765	0	0.075241	0.668097	71
495	0.0613472	0.00881818	0.0429159	0.0654344	0.252877	71
496	0.0439663	0.014274	0.0281033	0.0853848	0.195933	71
497	0.0937003	0.0103967	0.329435	0.0462135	0.280948	71
498	0.106304	0.0125956	0.177893	0.0462405	0.273449	72
499	0.143585	0.00655783	0	0.0385903	0.530793	72
500	0.0943867	0.00660939	0.0120992	0.0277359	0.58303	72

## Sheet: Proteomics
ID	gi70780384	gi68299759	gi67782358	gi62530391	gi62243068	gi55743122	gi5453914	gi50659080	gi4826772	gi4757826	gi4557417	gi4557323	gi4557321	gi4505529	gi4505047	gi4504165	gi4502511	gi4502163	gi4502157	gi4502149	gi42740907	gi40549451	gi40217843	gi31652249	gi31542984	gi29171717	gi24497519	gi23397572	gi21071039	gi21071030	gi19923106	gi19882209	gi197333755	gi189181724	gi167857790	gi166795301	gi16418467	gi13899251	gi133925809	gi4557894	gi31543806	gi24308547	gi18765694	gi13236553	gi116256481	gi115298645	gi45580723	gi50513243	gi56699485
1	-0.356857	-0.325429	-0.343857	0.0101429	-0.156714	0.189	-0.121286	-0.000285714	0.168571	-0.210857	-0.0837143	-0.390571	-0.0442857	-0.0695714	-0.0178571	0.188143	-0.114143	-0.156143	-0.222429	-0.189714	-0.00414286	0.0882857	-0.199429	-0.696286	-0.0701429	0.242857	-0.156	0.162	0.447286	0.00914286	0.213429	0.430429	-0.0114286	-0.036	-0.172286	0.109714	-0.273571	-0.256	-0.057	NA	NA	NA	NA	NA	NA	NA	NA	NA	NA
2	-0.206857	0.267571	0.212143	-0.0508571	-0.0367143	0.306	-0.0882857	0.191714	-0.0674286	0.340143	-0.0377143	0.274429	-0.0162857	0.0534286	-0.236857	-0.173857	0.213857	0.181857	0.493571	0.0642857	0.112857	-0.273714	-0.273429	0.395714	0.101857	-0.221143	0.117	-0.357	0.107286	0.160143	-0.121571	-0.346571	-0.0704286	0.189	0.231714	-0.0982857	0.234429	0.366	0.051	NA	NA	NA	NA	NA	NA	NA	NA	NA	NA
3	0.612143	-0.256429	-0.0968571	0.193143	0.0332857	-0.002	0.285714	-0.172286	0.0475714	-0.311857	0.181286	0.210429	0.210714	-0.195571	0.325143	0.0171429	-0.240143	0.180857	0.0885714	0.198286	0.0378571	0.329286	0.308571	-0.233286	-0.0311429	0.138857	0.023	0.038	-0.412714	0.0121429	0.291429	0.0604286	0.359571	-0.037	-0.369286	0.280714	-0.187571	-0.516	0.435	NA	NA	NA	NA	NA	NA	NA	NA	NA	NA
4	0.356143	0.303571	0.240143	-0.221857	-0.108714	0.038	-0.159286	-0.0102857	-0.220429	0.0281429	0.234286	0.0574286	0.00371429	0.0924286	-0.0238571	0.0491429	0.0798571	0.109857	-0.107429	0.249286	0.0338571	-0.309714	0.0315714	0.707714	-0.0571429	0.0678571	0.012	0.105	0.205286	0.0871429	0.0494286	-0.296571	-0.0404286	0.215	0.235714	-0.247286	0.284429	0.147	-0.011	NA	NA	NA	NA	NA	NA	NA	NA	NA	NA
5	-0.302857	-0.103429	-0.232857	-0.214857	0.0482857	-0.206	-0.161286	-0.106286	0.202571	-0.0308571	-0.125714	0.0104286	0.0577143	-0.0285714	0.0661429	0.0711429	-0.0501429	-0.112143	0.679571	-0.124714	-0.170143	-0.0457143	0.171571	-0.0212857	-0.163143	-0.336143	-0.024	0.171	0.0642857	-0.160857	-0.189571	-0.0685714	0.0855714	-0.169	-0.0812857	0.0287143	-0.0975714	-0.173	-0.083	NA	NA	NA	NA	NA	NA	NA	NA	NA	NA
6	0.249143	-0.109429	0.00814286	0.291143	0.0682857	-0.127	0.190714	-0.0802857	-0.166429	0.173143	-0.138714	-0.00357143	-0.269286	-0.00857143	-0.0578571	-0.226857	-0.0941429	-0.269143	-0.502429	-0.252714	-0.0441429	0.0262857	0.0215714	-0.0852857	0.0898571	-0.138143	-0.035	-0.143	-0.604714	-0.0838571	-0.276571	0.197429	-0.321429	0.022	-0.110286	-0.111286	-0.0675714	-0.043	-0.604	NA	NA	NA	NA	NA	NA	NA	NA	NA	NA
7	-0.350857	0.223571	0.213143	-0.00685714	0.152286	-0.198	0.0537143	0.177714	0.0355714	0.0121429	-0.0297143	-0.158571	0.0577143	0.156429	-0.0548571	0.0751429	0.204857	0.0648571	-0.429429	0.0552857	0.0338571	0.185286	-0.0604286	-0.0672857	0.129857	0.245857	0.063	0.024	0.193286	-0.0238571	0.0334286	0.0234286	-0.00142857	-0.184	0.265714	0.0377143	0.107429	0.475	0.269	NA	NA	NA	NA	NA	NA	NA	NA	NA	NA
8	-0.0145714	NA	0.0821429	0.165286	-0.00428571	-0.00814286	-0.0385714	0.0165714	0.0592857	0.00871429	-0.0338571	0.346714	0.0224286	-0.0154286	-0.151286	0.11	0.376714	-0.128	0.338429	0.100857	0.084	-0.999714	0.0817143	0.239143	0.122571	-0.036	0.104857	0.141286	-0.303429	0.248286	0.285143	-0.0178571	0.033	0.124714	0.287571	0.00914286	0.139429	0.516857	0.0702857	-0.0871429	0.307286	0.062	0.0341429	0.151143	0.104286	0.169429	NA	NA	NA
9	0.0334286	NA	0.148143	-0.327714	0.214714	-0.181143	0.00742857	0.125571	-0.113714	-0.0852857	0.0131429	-0.373286	-0.231571	-0.344429	0.194714	0.187	0.120714	0.243	-0.151571	-0.240143	-0.241	0.122286	0.149714	0.227143	0.105571	-0.383	0.155857	0.248286	-0.340429	0.00328571	-0.241857	-0.259857	-0.361	0.236714	-0.470429	-0.0958571	0.152429	-0.868143	0.0122857	-0.0891429	-0.175714	-0.158	0.175143	-0.176857	-0.0647143	-0.446571	NA	NA	NA
10	-0.0355714	NA	-0.0208571	-0.273714	0.175714	0.144857	-0.262571	0.0985714	0.190286	0.0817143	-0.0668571	-0.149286	0.186429	0.249571	-0.0962857	-0.007	-0.0992857	-0.072	0.0624286	0.198857	-0.104	-0.422714	0.0877143	0.301143	-0.0914286	0.321	0.0198571	-0.0557143	1.00457	0.0422857	-0.0108571	0.447143	0.168	-0.268286	0.373571	-0.0418571	-0.0905714	0.401857	0.165286	-0.0421429	-0.0577143	-0.127	0.0341429	0.00114286	0.275286	0.413429	NA	NA	NA
11	0.0944286	NA	-0.0708571	-0.208714	0.214714	0.0978571	0.223429	-0.133429	0.229286	0.211714	0.0801429	0.0837143	0.0354286	-0.0234286	0.562714	0.054	0.0167143	0.035	-0.0225714	0.0878571	0.015	0.405286	0.133714	-0.801857	0.0605714	0.051	-0.131143	0.0322857	-1.27643	0.0382857	-0.222857	-0.118857	-0.195	-0.315286	-0.163429	0.446143	-0.0475714	-0.294143	0.0962857	0.128857	0.267286	0.052	0.0251429	-0.00385714	-0.168714	-0.159571	NA	NA	NA
12	0.248429	NA	-0.0838571	-0.154714	-0.0162857	0.0158571	0.0164286	-0.0124286	0.0162857	0.265714	-0.109857	-0.208286	-0.00157143	0.0925714	-0.0302857	0.041	-0.164286	-0.126	-0.403571	-0.0871429	0.139	0.0612857	0.0647143	0.220143	-0.0684286	0.114	-0.0321429	0.0502857	0.236571	-0.00871429	0.192143	-0.226857	0.147	-0.00728571	0.106571	-0.207857	0.214429	0.216857	-0.0537143	-0.141143	0.115286	0.014	0.168143	0.123143	0.0782857	0.0524286	NA	NA	NA
13	-0.673571	NA	-0.113857	0.398286	-0.853286	-0.472143	0.0444286	0.0305714	-0.821714	-0.175286	0.105143	0.0257143	-0.00757143	0.0985714	-0.429286	-0.409	-0.0592857	-0.121	-0.124571	-0.0101429	0.036	0.0672857	-0.479286	0.0801429	-0.0554286	-0.216	0.0998571	-0.410714	-0.0184286	-0.110714	0.00414286	-0.192857	0.132	0.231714	0.298571	-0.508857	-0.119571	0.516857	-0.0147143	0.540857	-0.838714	-0.015	-0.492857	0.0691429	0.133286	0.454429	NA	NA	NA
14	0.347429	NA	0.0591429	0.401286	0.268714	0.402857	0.00942857	-0.125429	0.440286	-0.307286	0.0121429	0.274714	-0.00357143	-0.0574286	-0.0502857	0.024	-0.191286	0.169	0.301429	-0.0501429	0.071	0.766286	-0.0382857	-0.265857	-0.0734286	0.149	-0.217143	-0.00571429	0.697571	-0.212714	-0.00585714	0.369143	0.076	-0.00228571	-0.432429	0.399143	-0.248571	-0.490143	-0.275714	-0.310143	0.382286	0.172	0.0561429	-0.163857	-0.357714	-0.483571	NA	NA	NA
15	-0.00728571	-0.0714286	-0.079	0.45	0.037	0.248	-0.101857	0.0415714	0.298571	-0.084	0.0607143	0.199571	0.200571	0.196429	-0.169143	0.0921429	0.171857	0.332571	0.568571	0.355857	0.0631429	-0.249571	0.0218571	-0.153714	0.125857	0.0592857	0.156286	0.109429	0.0671429	0.0957143	0.376143	0.438571	0.281857	-0.0655714	0.0691429	-0.0171429	-0.123714	0.06	-0.108143	0.207143	-0.281286	0.124714	-0.114286	NA	NA	NA	-0.497714	-0.0598571	0.315
16	0.151714	0.123571	0.144	-0.09	-0.163	-0.053	0.0631429	0.121571	-0.0424286	-0.016	0.114714	0.0365714	-0.0514286	-0.0635714	0.121857	-0.179857	0.337857	-0.163429	-0.229429	0.0188571	0.0151429	0.0594286	0.0568571	0.554286	-0.0231429	0.142286	0.142286	-0.123571	-0.141857	-0.197286	0.122143	0.207571	-0.0491429	0.405429	0.302143	-0.0961429	-0.0127143	0.355	-0.102143	-0.628857	0.0187143	-0.202286	-0.214286	NA	NA	NA	0.137286	-0.344857	-0.386
17	0.336714	0.192571	-0.042	-0.239	0.257	-0.068	-0.0458571	0.000571429	0.148571	0.106	-0.182286	-0.0994286	-0.257429	0.0814286	0.0208571	0.0931429	0.0948571	-0.0644286	-0.0904286	-0.154143	-0.0848571	0.0524286	0.0648571	-0.412714	0.0298571	-0.000714286	-0.000714286	0.156429	0.693143	-0.153286	0.0181429	0.0525714	-0.339143	0.136429	0.162143	0.303857	0.234286	0.156	-0.141143	-0.0638571	0.542714	0.0367143	0.0927143	NA	NA	NA	-0.483714	-0.0238571	0.275
18	-0.143286	0.333571	-0.006	0.016	0.053	0.147	-0.0458571	0.0155714	-0.105429	0.058	0.288714	-0.188429	-0.0294286	0.170429	0.105857	0.00614286	-0.250143	-0.0654286	-0.352429	-0.0221429	-0.125857	0.0684286	0.0928571	-0.00471429	0.0178571	-0.124714	-0.181714	-0.135571	-0.553857	-0.0482857	-0.136857	-0.136429	-0.0511429	-0.290571	0.0971429	-0.0581429	0.342286	-0.073	0.273857	0.439143	-0.0802857	-0.0472857	-0.139286	NA	NA	NA	0.995286	-0.0278571	0.264
19	-0.477286	-0.455429	-0.077	-0.118	0.322	-0.082	0.125143	0.0115714	0.0695714	0.094	-0.187286	0.000571429	0.0205714	-0.196571	0.0208571	-0.0108571	-0.0801429	-0.124429	-0.0514286	0.0418571	0.0911429	0.0454286	-0.0671429	-0.0737143	-0.0171429	0.253286	-0.164714	0.0184286	0.294143	0.141714	-0.374857	-0.0714286	0.0518571	-0.0575714	-0.344857	0.415857	-0.193714	-0.344	-0.105143	0.0151429	-0.130286	0.115714	0.200714	NA	NA	NA	-0.248714	0.317143	0.24
20	0.0427143	-0.257429	0.167	-0.134	-0.171	-0.245	0.0721429	-0.0844286	-0.0694286	-0.019	-0.00428571	-0.394429	0.0845714	-0.127571	-0.0901429	-0.0118571	-0.220143	0.199571	-0.0314286	0.278857	0.0381429	0.0354286	-0.371143	-0.109714	0.111857	0.246286	-0.0287143	-0.0845714	-0.155857	0.148714	0.101143	-0.104429	0.138857	-0.141571	-0.159857	-0.230143	-0.323714	-0.142	0.0598571	-0.0178571	-0.279286	-0.108286	0.0897143	NA	NA	NA	-0.121714	0.121143	-0.168
21	0.0967143	0.134571	-0.107	0.115	-0.335	0.053	-0.0668571	-0.106429	-0.299429	-0.139	-0.0902857	0.445571	0.0325714	-0.0605714	-0.0101429	0.0111429	-0.0541429	-0.114429	0.186571	-0.519143	0.00314286	-0.0115714	0.201857	0.200286	-0.245143	-0.575714	0.0772857	0.0594286	-0.202857	0.0127143	-0.105857	-0.386429	-0.0331429	0.0134286	-0.125857	-0.318143	0.0772857	-0.012	0.122857	0.0491429	0.209714	0.0807143	0.0847143	NA	NA	NA	0.219286	0.0181429	-0.54
22	0.0297143	NA	0.0971429	0.398286	0.112857	0.257143	0.0611429	0.147857	0.118286	-0.227571	-0.235857	0.263571	0.0257143	0.391857	0.148143	0.119429	-0.242	0.115857	0.125143	-0.0287143	0.00614286	0.0794286	0.108429	0.0814286	0.0912857	-0.277857	-0.451143	0.0935714	0.156714	-0.0241429	-0.127	-0.189857	0.113286	NA	0.574571	-0.327143	0.494286	0.353429	-0.381857	0.212	-0.0881429	-0.203571	-0.254143	0.00414286	NA	NA	0.758714	-0.0457143	NA
23	-0.245286	NA	0.234143	0.0132857	-0.192143	-0.513857	-0.0248571	0.429857	-0.141714	-0.187571	0.277143	0.191571	-0.187286	0.364857	-0.796857	0.0144286	0.588	-0.0371429	0.0871429	-0.0697143	-0.0488571	-0.110571	-0.432571	1.04843	0.246286	0.135143	0.376857	0.0335714	-0.376286	0.0548571	0.178	-0.0418571	-0.268714	NA	0.477571	0.350857	0.740286	0.463429	0.548143	-0.224	-0.437143	0.0664286	-0.0771429	-0.0498571	NA	NA	0.719714	-0.275714	NA
24	-0.0282857	NA	0.0611429	0.0112857	0.107857	0.269143	-0.254857	0.0448571	0.286286	0.165429	0.133143	-0.0504286	-0.0942857	0.0948571	-0.0778571	0.182429	0.122	-0.200143	-0.231857	-0.0197143	0.00414286	-0.0525714	-0.0375714	-0.206571	-0.109714	0.215143	0.0608571	0.167571	0.895714	0.0588571	-0.069	-0.00285714	-0.0947143	NA	-0.0354286	0.0498571	-0.0547143	-0.0125714	-0.0448571	-0.214	-0.137143	-0.172571	0.115857	-0.110857	NA	NA	-0.00828571	-0.204714	NA
25	0.0157143	NA	-0.0978571	0.0332857	0.517857	0.213143	0.0211429	-0.171143	0.537286	0.0854286	-0.122857	0.328571	0.174714	-0.189143	0.337143	-0.665571	-0.298	-0.0551429	0.0351429	0.161286	0.176143	-0.173571	0.299429	-0.743571	-0.142714	0.0581429	-0.126143	-0.801429	0.778714	-0.232143	0.328	0.0591429	0.238286	NA	-0.460429	0.0468571	-0.500714	-0.123571	-0.317857	-0.415	0.361857	0.272429	0.282857	0.301143	NA	NA	-0.124286	0.458286	NA
26	0.195714	NA	-0.185857	-0.0257143	0.0778571	0.521143	0.286143	-0.0921429	0.259286	-0.0405714	-0.386857	0.547571	0.261714	0.105857	0.204143	0.172429	-0.207	0.201857	0.555143	0.321286	0.0381429	0.171429	0.134429	0.181429	-0.0707143	-0.138857	0.0338571	0.200571	-0.0662857	0.134857	-0.099	0.0351429	0.262286	NA	-0.171429	-0.0781429	-0.228714	-0.265571	-0.340857	-0.165	0.415857	0.0324286	0.107857	-0.0968571	NA	NA	-0.417286	0.281286	NA
27	-0.0412857	NA	-0.0938571	-0.294714	-0.163143	-0.437857	-0.192857	-0.101143	-0.190714	0.155429	0.253143	-0.391429	-0.171286	-0.333143	0.0781429	0.266429	0.071	-0.0641429	-0.699857	-0.236714	-0.111857	-0.0685714	0.0804286	-0.438571	-0.0917143	-0.146857	-0.0291429	0.368571	-1.03629	0.138857	-0.286	0.140143	-0.218714	NA	-0.303429	0.0998571	-0.102714	-0.390571	0.255143	0.668	-0.0291429	-0.0545714	0.110857	-0.0508571	NA	NA	-0.803286	-0.0247143	NA
28	0.0737143	NA	-0.0148571	-0.135714	-0.461143	-0.308857	0.104143	-0.258143	-0.868714	0.0494286	0.0821429	-0.889429	-0.00928571	-0.435143	0.107143	-0.0895714	-0.034	0.0388571	0.129143	-0.127714	-0.0638571	0.154429	-0.152571	0.0774286	0.0772857	0.155143	0.134857	-0.0624286	-0.352286	-0.131143	0.075	0.000142857	-0.0317143	NA	-0.0814286	-0.142143	-0.347714	-0.0245714	0.282143	0.138	-0.0861429	0.0594286	-0.286143	0.00314286	NA	NA	-0.125286	-0.188714	NA
29	-0.376429	0.133143	0.0978571	0.223714	0.523571	0.311	-0.163143	0.0112857	0.463571	-0.375	-0.0347143	-0.0405714	0.0508571	0.299714	-0.206857	-0.172857	0.186286	-0.0248571	-0.00657143	0.222143	0.231857	NA	0.215571	0.669429	0.142714	0.187286	0.0197143	NA	1.06814	0.0322857	-0.443	0.0291429	0.0162857	0.396571	0.265714	-0.611429	0.200571	0.196714	0.0534286	0.0252857	-0.103286	0.0675714	0.244571	NA	0.156714	NA	NA	-0.656143	NA
30	0.136571	0.285143	0.108857	0.0427143	0.225571	-0.201	-0.0221429	0.0302857	0.0965714	0.116	0.168286	0.137429	-0.433143	0.0287143	0.0571429	0.00214286	0.191286	-0.559857	-0.474571	-0.411857	0.0658571	NA	0.249571	0.152429	0.0857143	-0.224714	0.0617143	NA	-1.13186	-0.0437143	-0.256	-0.324857	-0.569714	-0.411429	-0.000285714	0.0925714	0.210571	-0.219286	-0.343571	-0.102714	0.143714	-0.190429	0.131571	NA	0.125714	NA	NA	0.377857	NA
31	0.00257143	0.245143	0.0138571	-0.234286	-0.369429	-0.093	-0.0851429	-0.160714	-0.237429	0.177	-0.0687143	-0.115571	-0.124143	-0.104286	-0.0518571	0.140143	0.0102857	0.0451429	0.421429	-0.243857	0.0318571	NA	0.0375714	0.0464286	0.0327143	-0.126714	0.0387143	NA	0.0301429	0.0122857	0.238	-0.179857	-0.166714	-0.128429	0.0777143	0.487571	0.0955714	0.335714	-0.0555714	-0.0417143	0.0357143	-0.267429	-0.136429	NA	-0.00528571	NA	NA	0.0218571	NA
32	-0.0584286	0.0991429	-0.0101429	-0.472286	-0.268429	0.185	-0.548143	-0.201714	-0.302429	0.277	0.0732857	-0.912571	0.116857	-0.110286	-0.106857	0.0271429	-0.0937143	0.134143	-0.0555714	0.130143	-0.675143	NA	-0.0844286	-0.794571	0.00871429	-0.150714	0.592714	NA	0.116143	-0.0407143	0.272	-0.362857	0.112286	0.0495714	0.173714	-0.0644286	0.150571	-0.444286	-0.350571	0.223286	-0.434286	-0.312429	-0.795429	NA	0.129714	NA	NA	-0.202143	NA
33	0.266571	-0.0948571	-0.114143	0.181714	-0.181429	0.015	-0.00314286	-0.0957143	-0.202429	-0.063	0.174286	-0.136571	0.256857	-0.109286	0.0741429	0.253143	-0.0497143	0.348143	-0.234571	0.267143	0.139857	NA	0.271571	0.275429	-0.0552857	0.204286	-0.218286	NA	-0.526857	0.116286	0.203	-0.300857	0.367286	0.0705714	-0.0692857	0.514571	-0.101429	0.0497143	0.378429	-0.150714	-0.0572857	-0.169429	0.0105714	NA	-0.120286	NA	NA	0.191857	NA
34	0.406571	-0.709857	-0.161143	0.163714	0.127571	-0.096	0.452857	-0.128714	0.223571	0.045	-0.163714	0.853429	0.171857	-0.261286	0.220143	0.0921429	-0.0997143	0.244143	0.454429	0.135143	0.0698571	NA	0.113571	-0.108571	-0.192286	0.00728571	-0.00228571	NA	-0.0248571	-0.0617143	0.066	0.202143	0.242286	-0.00742857	-0.440286	-0.318429	-0.621429	-0.225286	0.0914286	0.192286	0.810714	0.301571	0.280571	NA	-0.366286	NA	NA	0.201857	NA
35	-0.377429	0.0421429	0.0648571	0.0947143	-0.0574286	-0.121	0.368857	0.545286	-0.0414286	-0.177	-0.148714	0.214429	-0.0391429	0.256714	0.0141429	-0.341857	-0.144714	-0.186857	-0.104571	-0.0988571	0.135857	NA	-0.803429	-0.240571	-0.0222857	0.103286	-0.492286	NA	0.469143	-0.0147143	-0.08	0.937143	-0.00171429	0.0305714	-0.00728571	-0.100429	0.0655714	0.306714	0.226429	-0.145714	-0.395286	0.570571	0.264571	NA	0.0797143	NA	NA	0.0648571	NA
36	-0.117714	-0.517857	-0.089	0.14	0.781571	0.137857	-0.187286	0.0902857	0.497714	0.256714	-0.326143	0.751286	-0.0331429	-0.0538571	-0.321714	-0.116714	-0.00257143	-0.142857	0.317857	-0.108857	-0.0625714	-0.279286	0.178571	-0.713	-0.0208571	0.046	-0.144571	-0.115714	0.0311429	-0.154143	-0.177857	NA	-0.06	0.309	0.00271429	NA	0.00871429	NA	-0.218571	0.220714	-0.024	0.230714	NA	-0.038	-0.0905714	NA	0.486286	-0.0184286	NA
37	0.300286	0.177143	0.004	-0.105	-0.136429	0.150857	0.113714	0.0472857	-0.0282857	0.0887143	-0.0151429	0.421286	0.157857	0.0901429	0.135286	0.0842857	-0.0795714	0.390143	0.268857	0.114143	-0.0145714	-0.0472857	-0.0964286	-0.036	-0.0858571	0.017	-0.0375714	0.0662857	0.0691429	0.0708571	-0.0498571	NA	0.125	-0.124	0.00871429	NA	-0.124286	NA	0.118429	-0.0222857	-0.025	0.126714	NA	-0.06	0.0774286	NA	-1.16271	0.613571	NA
38	-0.0857143	0.0711429	-0.074	-0.593	-0.0204286	-0.197143	-0.0132857	-0.136714	-0.0212857	0.227714	-0.0461429	0.293286	-0.194143	0.0151429	-0.0527143	0.0902857	-0.0635714	-0.103857	-0.357143	-0.128857	-0.113571	0.641714	0.241571	0.066	0.0851429	0.084	0.168429	0.238286	-0.410857	0.296857	-0.176857	NA	-0.267	-0.182	0.0697143	NA	-0.106286	NA	0.392429	0.0327143	0.283	0.142714	NA	-0.04	0.186429	NA	0.431286	-0.292429	NA
39	-0.0257143	0.183143	0.072	0.163	-0.287429	0.00485714	-0.0582857	-0.231714	-0.184286	0.140714	0.123857	0.485286	0.410857	0.0251429	-0.170714	-0.00971429	0.0514286	0.244143	0.274857	0.183143	-0.110571	0.130714	-0.0624286	0.263	-0.126857	0.007	0.0164286	-0.0847143	0.605143	-0.101143	0.118143	NA	0.528	0.296	0.0537143	NA	0.147714	NA	-0.00157143	0.0787143	0.037	-0.0722857	NA	0.069	0.000428571	NA	-0.0727143	0.379571	NA
40	0.0932857	-0.263857	0.157	-0.132	0.205571	-0.0851429	-0.0572857	0.00128571	0.221714	-0.324286	-0.210143	-0.501714	-0.163143	-0.306857	0.0202857	0.140286	0.0354286	-0.0758571	-0.148143	-0.0378571	0.179429	-0.0552857	-0.206429	0.102	-0.00485714	-0.029	-0.0525714	0.238286	0.627143	-0.0741429	0.356143	NA	-0.185	-0.28	-0.328286	NA	-0.145286	NA	-0.394571	-0.0992857	-0.294	0.167714	NA	0.108	-0.331571	NA	0.337286	-0.0204286	NA
41	0.105286	-0.457857	-0.228	0.26	0.116571	0.477857	0.225714	-0.160714	0.204714	-0.212286	0.0568571	-0.382714	0.256857	-0.120857	0.382286	-0.00971429	-0.463571	0.105143	0.0108571	0.426143	0.0384286	-0.146286	0.256571	-0.128	-0.0278571	-0.086	-0.0425714	-0.0697143	-0.171857	-0.0161429	0.293143	NA	0.335	0.032	-0.464286	NA	-0.491286	NA	-0.467571	-0.415286	0.125	-0.630286	NA	0.017	-0.566571	NA	-0.471714	-0.00842857	NA
42	-0.269714	0.808143	0.158	0.267	-0.659429	-0.489143	-0.0232857	0.390286	-0.690286	-0.177286	0.416857	-1.06671	-0.435143	0.351143	0.00728571	-0.178714	0.522429	-0.416857	-0.367143	-0.447857	0.0834286	-0.244286	-0.311429	0.446	0.181143	-0.039	0.0924286	-0.272714	-0.749857	-0.0221429	-0.362857	NA	-0.476	-0.051	0.657714	NA	0.710714	NA	0.571429	0.204714	-0.102	0.0347143	NA	-0.056	0.724429	NA	0.452286	-0.653429	NA
43	-0.141286	0.159857	0.038	0.0352857	-0.176143	0.0532857	0.115429	0.0608571	-0.136	-0.0304286	0.129286	0.685857	0.154429	0.435429	0.0228571	-0.273714	0.0988571	0.0948571	0.452	0.129857	0.00728571	-0.283286	-0.172	-0.0282857	-0.0891429	-0.0298571	0.133857	-0.301857	-0.657429	0.0952857	0.410286	NA	0.123714	-0.0328571	0.445429	-0.565857	0.0822857	NA	0.0987143	0.237571	-0.141286	0.171143	0.118429	0.0414286	0.449714	0.104143	0.0685714	-0.207	0.035
44	-0.0772857	-0.427143	0.107	0.427286	0.0338571	-0.143714	0.0784286	0.0138571	0.098	0.0675714	0.134286	-0.653143	-0.0275714	0.133429	0.0578571	-0.103714	0.0838571	0.180857	-0.402	0.0348571	0.143286	-0.189286	-0.262	-0.0212857	0.152857	0.426143	-0.162143	-0.144857	0.258571	0.0752857	0.479286	NA	-0.0742857	-0.156857	0.160429	0.103143	-0.292714	NA	0.488714	-0.159429	-0.310286	0.0761429	0.444429	0.161429	0.0817143	0.218143	-0.143429	0.046	0.002
45	-0.0182857	0.332857	0.258	0.137286	0.0698571	-0.127714	0.194429	0.105857	0.013	0.0305714	0.125286	-0.0921429	0.158429	0.0714286	-0.166143	-0.0637143	0.122857	-0.0971429	-0.039	-0.0721429	-0.000714286	-0.0462857	0.007	0.273714	-0.0211429	-0.138857	-0.0491429	-0.0468571	-0.375429	-0.356714	0.201286	NA	0.151714	0.0121429	0.429429	-0.000857143	0.273286	NA	-0.0952857	-0.0724286	0.149714	-0.120857	0.172429	0.0184286	0.307714	0.186143	-0.221429	0.208	0.109
46	0.0317143	-0.746143	-0.015	-0.0807143	0.0498571	0.316286	-0.0735714	-0.109143	-0.008	-0.118429	0.0302857	0.686857	0.170429	0.0284286	0.0318571	0.0582857	-0.342143	0.284857	0.81	0.370857	-0.0607143	0.213714	0.052	-0.212286	0.0198571	0.247143	-0.0301429	0.0231429	-0.317429	0.380286	0.00128571	NA	0.113714	0.129143	-0.261571	-0.0788571	-0.564714	NA	-0.120286	0.00657143	-0.203286	-0.0478571	-0.266571	0.0304286	-0.277286	-0.272857	-0.292429	0.035	-0.29
47	0.146714	0.659857	0.1	-0.336714	0.00985714	-0.0107143	0.0634286	0.0538571	-0.005	-0.0124286	-0.0157143	-0.167143	-0.0525714	0.0274286	0.0978571	-0.0317143	0.316857	0.137857	-0.234	-0.0711429	0.000285714	0.103714	0.051	0.551714	0.0698571	-0.0668571	0.120857	-0.0198571	-0.495429	-0.00271429	0.154286	NA	-0.0102857	0.112143	0.0544286	0.467143	0.565286	NA	0.210714	0.00457143	-0.0622857	-0.00285714	0.112429	0.0184286	0.00871429	0.0851429	1.01957	0.223	-0.199
48	0.166714	-0.173143	-0.221	-0.00971429	-0.135143	0.0652857	-0.277571	-0.0631429	0.018	0.0945714	-0.192714	-0.335143	-0.171571	-0.373571	0.0678571	0.402286	-0.0421429	-0.383143	-0.36	-0.157143	-0.207714	0.134714	0.248	-0.482286	-0.0151429	-0.0848571	0.00785714	0.493143	0.463571	-0.108714	-0.426714	NA	-0.169286	0.138143	-0.362571	-0.0968571	-0.130714	NA	-0.447286	-0.0964286	0.166714	-0.0658571	-0.273571	-0.328571	-0.385286	-0.159857	-0.301429	-0.32	0.147
49	-0.108286	0.193857	-0.267	-0.172714	0.147857	-0.152714	-0.100571	-0.0621429	0.02	-0.0314286	-0.210714	-0.125143	-0.231571	-0.322571	-0.112143	0.0122857	-0.238143	-0.218143	-0.227	-0.235143	0.118286	0.0667143	0.076	-0.0812857	-0.117143	-0.352857	-0.0211429	-0.00285714	1.12357	-0.0827143	-0.819714	NA	-0.135286	-0.201857	-0.465571	0.172143	0.0672857	NA	-0.135286	0.0795714	0.400714	-0.00985714	-0.307571	0.0584286	-0.185286	-0.160857	-0.129429	0.015	0.196
50	0.164714	NA	0.105	-0.506	0.247571	0.0541429	-0.406	-0.0757143	0.275429	-0.0787143	-0.0855714	-0.227429	-0.0312857	0.118857	0.273	0.119714	0.143286	-0.293714	-0.363429	0.0648571	-0.0432857	0.128	0.320857	0.526857	0.191714	-0.0972857	0.117714	0.164714	-0.186429	0.126143	-0.0902857	0.0387143	-0.085	-0.0452857	0.151143	-0.347571	0.455	-0.011	-0.0377143	-0.0918571	0.326714	0.027	-0.0408571	NA	-0.0175714	0.00142857	0.555143	NA	-0.0117143
51	0.124714	NA	0.032	-0.439	0.0235714	-0.0298571	0.055	-0.00771429	0.0664286	0.113286	0.0754286	0.325571	0.0367143	0.132857	-0.138	-0.0772857	0.0232857	-0.237714	0.327571	0.0288571	0.103714	-0.061	-0.231143	0.349857	-0.0232857	-0.0202857	-0.109286	0.0407143	-0.124429	-0.0418571	-0.377286	0.288714	-0.019	-0.0102857	0.263143	-0.138571	0.085	0.429	-0.0947143	-0.445857	-0.0962857	-0.059	-0.109857	NA	0.257429	0.187429	0.879143	NA	-0.0987143
52	-0.0922857	NA	-0.258	0.166	-0.175429	-0.116857	-0.108	-0.0767143	-0.264571	0.0822857	-0.0545714	-0.0584286	-0.108286	0.0118571	-0.06	-0.126286	-0.236714	-0.182714	-0.326429	0.0328571	-0.198286	-0.568	0.110857	-0.185143	0.0337143	-0.158286	-0.0242857	-0.217286	0.429571	0.0281429	-0.208286	-0.0472857	-0.134	0.0457143	-0.116857	-0.114571	-0.258	-0.217	-0.0297143	0.306143	0.199714	0.064	-0.0368571	NA	-0.190571	0.0474286	-0.201857	NA	-0.0497143
53	-0.140286	NA	-0.038	0.143	-0.258429	-0.136857	-0.027	0.0932857	-0.339571	-0.141714	0.127429	-0.241429	-0.220286	0.0178571	-0.042	-0.183286	0.291286	0.0222857	-0.245429	-0.377143	0.0357143	-0.17	-0.159143	0.242857	0.0947143	0.0427143	-0.0252857	-0.0142857	-0.162429	-0.0328571	0.0417143	-0.130286	-0.326	-0.0832857	0.0961429	0.428429	0.075	0.36	0.332286	0.0811429	-0.175286	-0.19	-0.177857	NA	0.160429	0.0704286	-0.544857	NA	-0.360714
54	-0.321286	NA	0.322	0.163	-0.152429	0.123143	0.26	0.382286	-0.139571	-0.203714	-0.265571	-0.0534286	0.135714	0.334857	-0.09	0.00371429	0.0782857	0.492286	-0.259429	0.126857	-0.0202857	0.11	-0.206143	-0.256143	0.131714	-0.240286	0.0667143	-0.0732857	-0.184429	-0.111857	0.126714	-0.0832857	0.116	-0.0352857	0.402143	-0.0735714	0.226	0.543	-0.0177143	0.105143	-0.423286	0.147	0.224143	NA	0.369429	0.325429	0.499143	NA	0.0902857
55	0.104714	NA	-0.079	0.197	-0.0304286	-0.0648571	0.09	-0.0227143	-0.0545714	0.425286	0.0774286	-0.228429	-0.144286	-0.0761429	-0.003	0.0457143	-0.0677143	-0.0697143	0.0965714	0.0198571	-0.0572857	0.157	-0.0901429	0.147857	-0.0402857	0.293714	0.0867143	0.0927143	0.265571	0.0491429	0.00571429	-0.179286	-0.167	0.0947143	0.0851429	0.0774286	0.064	-0.042	-0.167714	0.119143	-0.0432857	0.006	-0.266857	NA	0.0104286	-0.0545714	-0.200857	NA	-0.128714
56	0.159714	NA	-0.084	0.276	0.345571	0.171143	0.136	-0.292714	0.456429	-0.196714	0.125429	0.483571	0.331714	-0.540143	0.06	0.217714	-0.231714	0.269286	0.770571	0.103857	0.179714	0.404	0.254857	-0.826143	-0.388286	0.179714	-0.112286	0.00671429	-0.0374286	-0.0168571	0.501714	0.112714	0.615	0.0337143	-0.880857	0.168429	-0.647	-1.062	0.0152857	-0.0738571	0.211714	0.005	0.408143	NA	-0.589571	-0.577571	-0.985857	NA	0.559286
57	0.333714	-0.401286	-0.271857	0.073	0.573571	0.318571	-0.152429	-0.232429	0.174143	-0.16	0.193429	0.46	0.227143	-0.206286	0.207286	0.122857	-0.340857	0.0804286	0.508857	0.276429	-0.0681429	-0.216429	0.581429	-0.379286	-0.109714	-0.198143	-0.0512857	NA	0.077	-0.0151429	0.0742857	0.158143	0.177429	0.0661429	-0.280571	-0.0972857	-0.285714	NA	-0.0732857	0.294857	0.0255714	NA	NA	NA	-0.506714	-0.590429	NA	NA	0.203857
58	0.107714	-0.312286	-0.120857	-0.187	0.248571	0.361571	0.0345714	-0.0624286	0.00414286	0.002	0.119429	0.509	0.179143	0.0107143	0.0632857	0.103857	-0.0348571	-0.00557143	0.272857	0.0654286	0.0678571	-0.120429	-0.0855714	0.259714	0.173286	0.105857	0.0977143	NA	-0.353	-0.172143	0.296286	0.269143	0.157429	-0.198857	-0.120571	0.0517143	-0.0567143	NA	0.0507143	0.505857	-0.196429	NA	NA	NA	-0.257714	-0.0514286	NA	NA	0.0238571
59	-0.388286	0.298714	0.217143	-0.21	0.266571	-0.0804286	-0.662429	0.280571	0.0341429	0.222	-0.107571	0.031	-0.354857	0.278714	-0.384714	-0.201143	0.295143	-0.282571	-0.0901429	-0.215571	-0.369143	-0.514429	-0.629571	0.152714	-0.0227143	-0.0141429	0.0807143	NA	0.739	0.127857	-0.216714	-0.393857	-0.631571	0.263143	0.533429	-0.00528571	0.166286	NA	0.457714	-0.0661429	-0.251429	NA	NA	NA	0.652286	0.624571	NA	NA	-0.371143
60	0.0707143	-0.00128571	-0.153857	0.046	-0.199429	-0.0814286	0.314571	0.0165714	-0.0368571	-0.448	-0.0455714	-0.667	0.165143	-0.0152857	0.266286	0.135857	-0.109857	0.184429	-0.0141429	0.306429	0.165857	0.581571	0.302429	-0.181286	0.0702857	0.0238571	-0.0852857	NA	-0.129	0.0798571	-0.394714	0.181143	0.338429	-0.0548571	-0.196571	-0.0212857	-0.142714	NA	-0.173286	-0.428143	0.244571	NA	NA	NA	-0.176714	-0.285429	NA	NA	0.353857
61	-0.352286	0.295714	0.0881429	0.063	-0.0694286	-0.362429	-0.0224286	0.0375714	-0.104857	-0.193	-0.121571	-0.729	-0.0818571	0.0837143	-0.261714	-0.179143	0.0401429	-0.0345714	0.101857	-0.267571	0.0648571	-0.0194286	-0.0655714	0.315714	-0.0537143	0.0578571	0.0287143	NA	-0.424	-0.0431429	-0.0447143	0.0671429	-0.0135714	-0.141857	0.109429	0.248714	0.100286	NA	-0.136286	-0.186143	-0.265429	NA	NA	NA	0.220286	0.311571	NA	NA	-0.148143
62	0.192714	0.154714	0.150143	-0.152	-0.253429	-0.150429	0.308571	0.0285714	0.113143	0.22	-0.0325714	0.425	0.00614286	-0.205286	0.238286	0.0178571	0.150143	-0.0485714	-0.439143	-0.135571	0.185857	0.175571	0.0574286	-0.0442857	-0.0217143	-0.0131429	0.0247143	NA	-0.01	0.00585714	0.369286	-0.314857	0.0934286	0.0931429	-0.196571	-0.0342857	0.0932857	NA	-0.113286	-0.440143	0.415571	NA	NA	NA	-0.150714	-0.164429	NA	NA	0.0438571
63	0.0357143	-0.0342857	0.0911429	0.367	-0.566429	-0.00542857	0.179571	-0.0684286	-0.183857	0.357	-0.00557143	-0.029	-0.140857	0.0537143	-0.128714	-0.000142857	0.000142857	0.106429	-0.340143	-0.0295714	-0.0471429	0.113571	-0.160571	-0.123286	-0.0357143	0.0378571	-0.0952857	NA	0.1	0.0168571	-0.0837143	0.0331429	-0.121571	-0.0268571	0.151429	-0.142286	0.125286	NA	-0.0122857	0.319857	0.0275714	NA	NA	NA	0.219286	0.155571	NA	NA	-0.106143
64	0.500429	-0.113714	0.0292857	-0.102	-0.284571	0.181	-0.0422857	0.0451429	-0.459143	-0.354286	-0.151143	1.01086	-0.0492857	-0.308143	0.100286	-0.766714	-0.0984286	-0.0925714	0.251429	0.207714	-0.158	-0.0482857	-0.0117143	0.379286	0.195857	-0.298857	0.246429	NA	-1.31243	0.0471429	-0.0835714	-0.274286	-0.0611429	0.351286	0.153714	-0.339714	-0.261571	0.181857	-0.299571	-0.162286	0.028	0.0238571	-0.114	NA	-0.0155714	0.046	NA	0.156143	-0.0674286
65	0.00742857	-0.271714	-0.477714	0.057	0.220429	0.333	0.229714	-0.226857	0.263857	0.170714	0.0478571	0.268857	-0.160286	0.0808571	-0.0407143	-0.234714	-0.146429	-0.281571	0.503429	-0.0732857	0.089	0.0707143	-0.206714	-0.445714	0.0628571	0.182143	0.107429	NA	0.233571	-0.106857	-0.104571	0.0677143	-0.146143	0.128286	-0.235286	0.0322857	-0.250571	-0.354143	-0.233571	0.276714	-0.141	0.0758571	-0.046	NA	-0.135571	-0.213	NA	-0.298857	-0.123429
66	0.0564286	0.132286	0.00128571	-0.02	-0.0225714	-0.125	0.237714	-0.119857	-0.0551429	0.163714	-0.0361429	-0.141143	0.0497143	-0.00914286	-0.0707143	0.254286	0.0995714	0.217429	0.0104286	0.0217143	0.058	0.0827143	0.401286	0.292286	-0.135143	-0.184857	0.0664286	NA	0.633571	0.109143	-0.0285714	-0.142286	0.0238571	-0.106714	-0.0112857	-0.0877143	0.241429	-0.0801429	0.132429	0.388714	0.374	-0.213143	-0.151	NA	-0.0535714	-0.162	NA	0.215143	0.0755714
67	-0.0995714	-0.0427143	0.115286	0.123	-0.0525714	-0.094	-0.0842857	0.218143	-0.0581429	-0.327286	-0.0891429	-0.284143	0.0617143	-0.0951429	-0.0247143	0.0262857	-0.0914286	0.0394286	0.124429	0.0177143	0.034	0.364714	-0.338714	-0.0757143	-0.100143	0.276143	-0.167571	NA	0.0845714	-0.185857	0.132429	-0.0642857	0.128857	-0.111714	-0.356286	0.333286	0.0394286	-0.137143	0.287429	-0.0422857	-0.23	0.00985714	0.271	NA	-0.192571	-0.203	NA	0.386143	0.132571
68	-0.305714	NA	0.232429	0.0518571	0.246714	0.115286	-0.104286	0.137286	0.117286	-0.217286	0.161429	0.144143	-0.0687143	0.262571	-0.0132857	0.118714	0.311286	0.135571	-0.488286	0.0635714	-0.0477143	0.148857	-0.132714	0.207571	0.334857	0.204429	-0.000428571	0.108429	0.793857	-0.0945714	0.312571	NA	-0.135286	0.127714	0.551429	0.0522857	0.356	NA	0.172857	-0.207429	-0.243857	-0.0724286	-0.172857	0.0252857	0.441286	NA	-1.35657	-0.0617143	-0.153143
69	-0.234571	-0.142714	0.00828571	-0.271	-0.238571	-0.294	0.195714	-0.352857	-0.196143	-0.404286	-0.257143	0.123857	-0.116286	-0.00414286	-0.0107143	0.303286	0.0595714	-0.211571	-0.320571	-0.199286	0.092	-0.0122857	0.102286	0.0792857	0.00585714	-0.175857	0.0714286	NA	-0.0554286	0.0201429	0.0534286	0.306714	-0.0751429	0.219286	-0.118286	0.0832857	-0.0675714	0.0558571	-0.0905714	-0.409286	0.508	0.0388571	0.019	NA	-0.114571	0.135	NA	-0.487857	-0.124429
70	0.0574286	0.138286	0.0422857	-0.329	0.159429	0.009	-0.273286	-0.204857	0.146857	0.868714	0.341857	-0.633143	-0.0402857	0.113857	0.0692857	0.340286	-0.0404286	-0.0985714	-0.714571	-0.119286	-0.116	-0.294286	0.225286	-0.256714	-0.0831429	-0.0128571	-0.176571	NA	-0.0244286	0.0231429	0.0354286	-0.123286	-0.159143	-0.603714	0.198714	-0.0477143	0.0734286	-0.0601429	-0.0645714	0.159714	-0.432	-0.166143	-0.129	NA	0.179429	0.187	NA	0.120143	-0.172429
71	-0.0641429	-0.0325714	0.0662857	-0.00257143	0.0195714	-0.103	0.141	-0.230286	-0.0745714	-0.056	-0.0591429	0.509571	0.172	-0.112143	0.0561429	0.0751429	-0.104143	0.358429	-0.187429	0.0602857	0.238714	0.384286	0.0751429	0.200571	0.143143	0.0664286	-0.0141429	NA	0.448	0.0885714	0.0174286	-0.239571	0.28	0.0861429	-0.244714	-0.0751429	0.0962857	-0.306857	0.0457143	-0.313714	0.0432857	NA	0.0681429	NA	-0.142714	-0.209571	NA	NA	0.130571
72	0.338857	-0.0935714	-0.0557143	-0.155571	0.250571	0.221	-0.011	-0.216286	0.0594286	0.349	0.126857	0.318571	-0.044	-0.252143	0.286143	0.0481429	-0.108143	-0.0745714	0.253571	0.0872857	0.105714	0.148286	0.0461429	-0.0494286	0.0491429	-0.266571	-0.218143	NA	0.001	0.0765714	0.0224286	0.0804286	-0.066	0.230143	-0.398714	0.124857	-0.173714	-0.612857	0.0167143	0.270286	-0.0467143	NA	0.182143	NA	-0.366714	-0.523571	NA	NA	-0.133429
73	-0.289143	0.255429	0.361286	0.0524286	-0.0674286	-0.425	-0.309	0.657714	-0.0385714	0.186	0.109857	-0.701429	-0.189	0.476857	-0.482857	-0.174857	0.615857	-0.235571	-0.385429	-0.178714	-0.252286	-0.614714	-0.388857	1.07857	0.105143	-0.118571	0.0988571	NA	0.002	0.128571	-0.0185714	-0.0705714	-0.292	0.00914286	1.03129	-0.304143	0.918286	1.09514	0.0837143	-0.0787143	-0.286714	NA	0.130143	NA	0.554286	0.985429	NA	NA	-0.260429
74	0.000857143	-0.0205714	0.112286	-0.180571	-0.297429	0.239	-0.502	-0.129286	-0.183571	-0.208	-0.282143	-0.444429	-0.006	-0.00314286	-0.157857	-0.175857	0.0248571	-0.0815714	-0.383429	0.0452857	-0.115286	-0.330714	-0.108857	-0.150429	-0.119857	0.0354286	0.318857	NA	-0.175	-0.0854286	-0.466571	0.375429	-0.121	-0.0968571	0.0472857	-0.171143	0.00528571	-0.0308571	0.148714	0.173286	-0.0407143	NA	-0.166857	NA	0.616286	-0.0195714	NA	NA	0.0825714
75	0.145857	-0.122571	-0.162714	0.0424286	0.474571	0.043	0.382	-0.127286	0.349429	-0.043	-0.0691429	-0.206429	0.006	-0.118143	0.419143	0.254143	-0.110143	-0.102571	0.947571	-0.0507143	0.0537143	0.413286	0.415143	-0.573429	-0.0998571	0.121429	0.0598571	NA	0.5	-0.00342857	0.401429	0.171429	0.095	-0.0678571	-0.343714	0.438857	-0.345714	-0.281857	0.0187143	-0.0707143	0.151286	NA	0.0301429	NA	-0.401714	-0.264571	NA	NA	-0.0634286
76	0.125857	-0.0215714	-0.196714	0.372429	-0.00242857	0.191	0.282	-0.211286	0.0394286	0.073	0.135857	0.640571	0.34	-0.295143	0.133143	0.100143	-0.310143	0.124429	0.307571	0.230286	0.126714	0.151286	0.0961429	-0.504429	-0.0518571	0.318429	-0.159143	NA	-0.759	-0.317429	0.232429	-0.0595714	0.49	-0.248857	-0.583714	0.235857	-0.382714	-0.657857	0.0817143	0.0992857	0.0612857	NA	-0.247857	NA	-0.396714	-0.631571	NA	NA	0.591571
77	-0.258143	0.0354286	-0.124714	-0.128571	-0.377429	-0.166	0.017	0.256714	-0.151571	-0.301	0.0378571	-0.116429	-0.279	0.303857	-0.253857	-0.126857	-0.00814286	0.0114286	-0.552429	-0.193714	-0.157286	-0.151714	-0.134857	-0.00142857	-0.0258571	-0.156571	-0.0861429	NA	-0.017	0.112571	-0.188571	-0.257571	-0.386	0.0881429	0.492286	-0.249143	-0.117714	0.795143	-0.395286	-0.0797143	0.118286	NA	0.00414286	NA	0.137286	0.663429	NA	NA	-0.347429
78	0.0635714	NA	0.0494286	0.491571	0.394857	0.193714	0.238143	0.0895714	0.331714	-0.403	0.102429	0.385429	0.291143	-0.0968571	0.0141429	0.0274286	-0.074	0.330286	-0.178286	0.179571	-0.0952857	0.0721429	-0.0851429	-0.192714	-0.0492857	0.200286	0.09	NA	0.767571	0.0612857	-0.227429	0.200429	NA	-0.111714	-0.119429	-0.140143	0.133714	-0.194429	0.132143	-0.169857	NA	0.120714	NA	NA	-0.107	NA	NA	-0.0261429	NA
79	-0.00342857	NA	0.0184286	-0.475429	0.137857	0.0547143	-0.300857	0.265571	0.221714	0.87	-0.247571	-0.467571	-0.0958571	0.0201429	-0.0658571	0.141429	-0.02	-0.0357143	-0.139286	-0.171429	-0.0332857	-0.0788571	0.141857	0.220286	-0.0742857	0.0112857	0.196	NA	-0.0874286	-0.0157143	0.397571	-0.112571	NA	-0.0547143	0.175571	-0.165143	0.169714	0.281571	-0.0668571	-0.134857	NA	-0.217286	NA	NA	0.172	NA	NA	-0.298143	NA
80	0.0205714	NA	-0.00957143	-0.777429	0.0308571	-0.0452857	-0.118857	-0.193429	-0.228286	0.123	0.190429	0.661429	-0.176857	0.279143	0.00314286	0.0734286	0.2	-0.640714	0.273714	0.125571	0.0567143	-0.424857	-0.0821429	-0.122714	0.214714	-0.406714	0.015	NA	-0.201429	0.179286	-0.299429	-0.697571	NA	0.142286	0.415571	-0.147143	0.0717143	-0.218429	-0.108857	-0.193857	NA	-0.0992857	NA	NA	0.06	NA	NA	0.585857	NA
81	0.144571	NA	0.000428571	0.511571	-0.267143	0.0777143	-0.131857	0.112571	0.00471429	0.195	-0.0345714	-0.252571	-0.112857	-0.0478571	0.0801429	0.117429	-0.276	-0.134714	0.650714	-0.0164286	0.141714	-0.0728571	-0.0431429	0.00228571	-0.00528571	0.103286	-0.14	NA	0.201571	-0.0397143	-0.296429	0.0274286	NA	0.0722857	-0.177429	-0.183143	-0.253286	0.132571	-0.0988571	0.546143	NA	0.0467143	NA	NA	0.064	NA	NA	-0.0391429	NA
82	-0.245429	NA	0.0734286	-0.0754286	-0.279143	-0.271286	-0.0578571	0.233571	-0.195286	-0.287	0.143429	-0.0845714	-0.0228571	0.0951429	0.213143	-0.198571	0.238	0.0892857	0.0677143	-0.146429	0.0367143	-0.0298571	-0.0311429	0.194286	0.149714	0.000285714	-0.181	NA	-0.292429	-0.0597143	0.156571	0.117429	NA	-0.0747143	0.228571	0.220857	0.214714	0.254571	0.268143	-0.237857	NA	-0.0512857	NA	NA	0.146	NA	NA	-0.0481429	NA
83	0.161571	NA	-0.226571	0.0905714	-0.136143	-0.211286	0.106143	-0.614429	-0.255286	-0.174	-0.122571	-0.529571	-0.00585714	-0.230857	0.108143	-0.0995714	-0.354	0.246286	-0.177286	-0.0404286	-0.121286	0.520143	0.121857	-0.249714	-0.185286	0.104286	0.004	NA	-0.857429	-0.0927143	0.397571	0.323429	NA	-0.0837143	-0.370429	0.222857	-0.262286	-0.197429	-0.0828571	0.131143	NA	0.000714286	NA	NA	-0.292	NA	NA	-0.138143	NA
84	-0.141429	NA	0.0944286	0.234571	0.118857	0.201714	0.265143	0.106571	0.120714	-0.324	-0.0315714	0.287429	0.123143	-0.0188571	-0.352857	-0.0615714	0.286	0.145286	-0.497286	0.0695714	0.0147143	0.0141429	-0.0221429	0.148286	-0.0502857	-0.0127143	0.016	NA	0.469571	-0.0327143	-0.128429	0.141429	NA	0.110286	-0.152429	0.191857	-0.0742857	-0.0584286	-0.0428571	0.0591429	NA	0.199714	NA	NA	-0.043	NA	NA	-0.0361429	NA
85	0.143143	NA	-0.264	0.112857	-0.398714	-0.115857	0.279429	-0.201429	-0.110429	-0.0211429	-0.167143	0.102143	0.03	-0.269286	0.184714	0.0568571	-0.455714	-0.0424286	0.0997143	0.136429	-0.102429	NA	0.267857	-0.297	-0.195714	0.178	-0.212714	NA	0.805714	0.201286	0.116143	NA	0.0505714	0.00757143	-0.363	-0.146714	-0.32	-0.305	0.155286	-0.159714	0.275571	-0.177143	0.154857	NA	NA	NA	-0.595857	NA	NA
86	-0.206857	NA	-0.056	-0.0251429	0.0972857	-0.0128571	0.101429	-0.0964286	-0.0654286	0.0568571	0.117857	0.247143	0.184	-0.304286	-0.183286	-0.295143	-0.269714	0.0485714	0.615714	0.199429	-0.0714286	NA	-0.232143	-0.263	0.0452857	0.154	-0.0967143	NA	-0.806286	-0.0727143	0.157143	NA	0.266571	-0.198429	-0.298	0.371286	-0.168	-0.471	-0.0577143	0.126286	-0.387429	-0.0131429	0.0188571	NA	NA	NA	-0.665857	NA	NA
87	0.0191429	NA	0.151	0.280857	-1.12371	-0.141857	0.316429	0.150571	-0.345429	-0.461143	-0.170143	-0.146857	-0.085	0.228714	-0.275286	0.0508571	0.304286	0.114571	-0.152286	-0.256571	0.0545714	NA	-0.314143	0.025	0.0212857	-0.282	-0.133714	NA	-0.282286	-0.0147143	0.105143	NA	-0.0824286	-0.0894286	0.195	0.106286	0.108	0.66	0.0622857	-0.129714	0.100571	-0.00714286	-0.343143	NA	NA	NA	1.47314	NA	NA
88	-0.151857	NA	0.094	-0.818143	1.27429	0.129143	-0.623571	0.187571	0.415571	0.00885714	0.295857	0.0621429	-0.126	0.0327143	-0.0662857	0.262857	0.0312857	-0.0594286	-0.211286	-0.0635714	-0.00642857	NA	-0.0391429	0.102	0.219286	-0.187	-0.158714	NA	0.958714	0.0422857	-0.133857	NA	-0.229429	0.301571	0.292	-0.167714	-0.081	-0.037	-0.123714	-0.274714	-0.0984286	0.118857	0.137857	NA	NA	NA	0.241143	NA	NA
89	-0.00185714	NA	-0.048	0.253857	0.107286	0.166143	-0.148571	0.000571429	0.103571	0.0658571	-0.00114286	-0.127857	0.105	0.0427143	0.270714	0.0688571	0.0872857	0.0385714	-0.0522857	0.0464286	0.221571	NA	0.341857	-0.002	0.0742857	0.053	0.0562857	NA	-0.561286	-0.000714286	-0.123857	NA	0.169571	-0.0144286	0.003	-0.114714	0.021	-0.093	0.0502857	0.128286	0.143571	0.133857	0.192857	NA	NA	NA	-0.0818571	NA	NA
90	-0.0478571	NA	0.358	0.0238571	-0.149714	-0.159857	0.0254286	0.0975714	-0.0924286	0.238857	-0.00814286	-0.0518571	-0.12	0.331714	-0.0292857	-0.0551429	0.371286	-0.0764286	-0.295286	-0.168571	-0.0424286	NA	-0.0951429	0.327	-0.107714	-0.056	0.319286	NA	-0.148286	-0.0617143	-0.0948571	NA	-0.226429	-0.0364286	0.372	0.0152857	0.464	0.335	-0.0577143	-0.0227143	-0.0514286	-0.222143	-0.0451429	NA	NA	NA	0.297143	NA	NA
91	0.246143	NA	-0.235	0.171857	0.193286	0.135143	0.0494286	-0.138429	0.0945714	0.111857	-0.0671429	-0.0848571	0.012	-0.0622857	0.0987143	-0.0891429	-0.0687143	-0.0234286	-0.00428571	0.106429	-0.0534286	NA	0.0708571	0.108	-0.0567143	0.14	0.226286	NA	0.0337143	-0.0937143	-0.0258571	NA	0.0515714	0.0295714	-0.201	-0.0637143	-0.024	-0.089	-0.0287143	0.332286	0.0175714	0.166857	-0.116143	NA	NA	NA	-0.667857	NA	NA
92	-0.0474286	-0.238143	-0.138286	0.216714	-0.0414286	0.00285714	0.525714	0.00671429	-0.441143	0.369714	0.154	-0.743429	-0.0558571	-0.016	0.154429	0.135286	0.0445714	0.158143	0.0978571	0.0385714	0.0365714	0.399429	0.164429	0.254714	0.0392857	-0.0222857	0.035	NA	-0.553857	0.096	0.197571	-0.149	NA	-0.204143	0.0867143	0.191286	-0.170857	NA	0.00885714	0.0305714	NA	0.0751429	NA	NA	0.0521429	NA	NA	-0.270571	-0.119
93	0.135571	-0.181143	-0.0952857	0.238714	0.0455714	0.269857	0.421714	0.0827143	0.341857	-0.305286	0.009	0.651571	0.292143	-0.011	-0.119571	0.0322857	0.0745714	0.123143	0.216857	-0.00342857	0.0775714	0.262429	-0.0375714	0.146714	0.0652857	0.0297143	-0.094	NA	0.0641429	-0.2	0.357571	0.076	NA	0.0648571	-0.0532857	0.167286	-0.285857	NA	0.0758571	-0.354429	NA	0.0451429	NA	NA	-0.0508571	NA	NA	0.0614286	0.334
94	0.0175714	0.0368571	0.0197143	-0.164286	0.363571	-0.00514286	-0.0142857	-0.0922857	0.537857	-0.467286	-0.254	0.00257143	0.149143	-0.202	0.228429	0.138286	0.144571	0.159143	0.0438571	0.210571	0.173571	0.266429	0.197429	0.207714	-0.0327143	0.0517143	0.048	NA	0.302143	0.044	0.176571	0.076	NA	0.188857	-0.0792857	-0.129714	0.130143	NA	-0.147143	-0.337429	NA	0.120143	NA	NA	-0.248857	NA	NA	-0.0805714	0.205
95	-0.00742857	0.228857	0.0377143	-0.0862857	0.00957143	-0.339143	-0.127286	-0.00928571	0.0558571	1.35671	-0.051	-0.231429	-0.0978571	-0.12	-0.0265714	-0.0547143	0.189571	0.159143	-0.0341429	-0.239429	0.0565714	0.251429	-0.0925714	0.169714	-0.152714	0.0857143	-0.056	NA	0.103143	0.053	-0.302429	0.231	NA	-0.0761429	-0.0382857	0.0872857	0.102143	NA	0.267857	0.429571	NA	-0.0998571	NA	NA	0.129143	NA	NA	-0.224571	-0.03
96	0.213571	-0.266143	-0.0672857	-0.0172857	-0.274429	0.270857	-0.218286	0.0177143	0.0308571	-0.780286	-0.098	0.475571	0.234143	-0.106	0.104429	-0.104714	-0.723429	0.131143	0.294857	0.190571	-0.0284286	-0.177571	-0.0405714	-0.255286	-0.0487143	0.0707143	-0.085	NA	0.444143	-0.051	-0.217429	-0.07	NA	0.107857	-0.161286	0.193286	-0.246857	NA	-0.216143	0.152571	NA	0.105143	NA	NA	-0.166857	NA	NA	0.485429	0.32
97	-0.0974286	0.502857	0.394714	-0.265286	-0.230429	-0.191143	-0.667286	0.146714	-0.334143	0.0207143	0.338	0.0865714	-0.275857	0.528	-0.342571	-0.348714	0.292571	-0.259857	0.0218571	-0.0474286	-0.196429	-0.838571	-0.177571	-0.385286	0.135286	-0.186286	0.205	NA	-0.438857	0.167	-0.264429	-0.078	NA	0.0438571	0.496714	-0.565714	0.521143	NA	0.0668571	0.231571	NA	-0.225857	NA	NA	0.604143	NA	NA	0.0324286	-0.397
98	-0.214429	-0.0831429	-0.151286	0.0777143	0.127571	-0.00814286	0.0797143	-0.152286	-0.191143	-0.194286	-0.098	-0.241429	-0.245857	-0.073	0.00142857	0.202286	-0.0224286	-0.470857	-0.641143	-0.149429	-0.119429	-0.163571	-0.0135714	-0.138286	-0.00571429	-0.0292857	-0.053	NA	0.0791429	-0.109	0.0525714	-0.086	NA	-0.125143	-0.251286	0.0562857	-0.0498571	NA	-0.0561429	-0.152429	NA	-0.0198571	NA	NA	-0.318857	NA	NA	-0.00357143	-0.313
99	-0.203714	-0.0231429	-0.265	0.0878571	0.195286	0.419	-0.0925714	-0.271286	0.0424286	-0.405714	-0.207714	0.303143	0.194857	-0.142714	0.028	NA	-0.480571	0.282429	0.194143	0.308286	-0.117571	NA	-0.112	-0.342571	0.163571	0.111429	-0.0604286	NA	-0.225714	0.075	0.385714	0.317571	0.200714	0.121714	-0.389	0.0422857	-0.271714	NA	-0.143857	0.0232857	-0.0921429	NA	0.00957143	NA	-0.359	NA	0.397857	NA	NA
100	0.456286	-0.542143	-0.422	0.243857	0.450286	0.313	-0.247571	-0.0902857	0.613429	-0.0327143	-0.00271429	0.355143	0.0458571	-0.0397143	0.281	NA	-0.277571	-0.167571	-0.439857	0.0842857	0.0434286	NA	0.154	-0.212571	-0.00142857	-0.00857143	0.0735714	NA	0.515286	-0.027	0.312714	0.0965714	0.115714	0.341714	-0.232	0.327286	-0.547714	NA	-0.217857	-0.0437143	0.202857	NA	-0.153429	NA	-0.24	NA	-0.331143	NA	NA
101	0.0522857	0.631857	-0.06	-0.0151429	0.0282857	0.058	0.143429	0.129714	-0.0435714	-0.226714	0.0232857	0.317143	-0.0261429	0.0532857	-0.183	NA	-0.177571	0.0254286	-0.172857	-0.104714	-0.0805714	NA	0.067	-0.210571	0.0685714	-0.0905714	-0.178429	NA	0.0512857	-0.106	-0.478286	-0.206429	-0.200286	0.0837143	0.158	0.0272857	0.188286	NA	0.0291429	0.132286	-0.0751429	NA	0.194571	NA	0.204	NA	-0.377143	NA	NA
102	-0.531714	0.493857	0.431	-0.453143	-0.273714	-0.09	-0.151571	0.250714	-0.335571	-0.0377143	-0.224714	-0.116857	-0.102143	0.297286	-0.452	NA	0.467429	0.0924286	-0.248857	-0.147714	-0.128571	NA	-0.764	0.303429	0.300571	0.0244286	-0.0604286	NA	-0.193714	-0.094	0.0207143	-0.0854286	-0.169286	-0.0802857	0.551	-0.0277143	0.656286	NA	0.471143	0.0272857	-0.393143	NA	0.115571	NA	0.582	NA	0.591857	NA	NA
103	0.165286	-0.395143	0.054	-0.122143	-0.0757143	-0.33	0.337429	0.0287143	0.102429	-0.0517143	0.0892857	-0.342857	-0.0591429	-0.170714	0.117	NA	0.111429	0.0964286	0.369143	-0.0447143	0.0834286	NA	0.673	0.0464286	-0.213429	0.0594286	-0.101429	NA	0.197286	-0.081	-0.0182857	-0.0544286	0.0387143	-0.180286	-0.327	0.196286	-0.277714	NA	0.0801429	-0.0987143	0.493857	NA	0.0765714	NA	-0.535	NA	0.0598571	NA	NA
104	-0.0287143	0.413857	0.409	0.0138571	-0.557714	-0.375	0.181429	0.370714	-0.383571	0.318286	0.176286	-0.418857	-0.0501429	-0.101714	-0.003	NA	0.313429	-0.403571	-0.0768571	-0.250714	0.0434286	NA	0.152	0.587429	-0.0594286	-0.0975714	0.384571	NA	-0.861714	-0.025	-0.691286	-0.0604286	-0.103286	-0.0702857	0.102	-0.326714	0.410286	NA	0.101143	0.0242857	-0.244143	NA	-0.0624286	NA	0.267	NA	-0.0591429	NA	NA
105	0.0902857	-0.579143	-0.147	0.244857	0.233286	0.005	-0.170571	-0.418286	0.00442857	0.436286	0.146286	-0.0968571	-0.00314286	0.104286	0.212	NA	0.0434286	0.0744286	0.375143	0.155286	0.156429	NA	-0.17	-0.171571	-0.258429	0.00142857	-0.0574286	NA	0.517286	0.258	0.468714	-0.00742857	0.117714	-0.216286	0.137	-0.238714	-0.157714	NA	-0.319857	-0.0647143	0.107857	NA	-0.180429	NA	0.081	NA	-0.282143	NA	NA
106	0.0514286	0.0282857	-0.048	0.271429	-0.00671429	0.240286	0.147286	0.199429	-0.00242857	NA	0.263857	0.133714	0.0418571	0.0408571	-0.0131429	-0.0562857	-0.0574286	0.190286	0.138	-0.0478571	0.0242857	0.146571	-0.146571	-0.109286	-0.0577143	-0.0377143	-0.301143	NA	-0.0755714	-0.0338571	0.198429	0.033	0.0621429	0.0264286	-0.00771429	-0.129429	-0.00285714	-0.176143	-0.168	0.509857	-0.886714	NA	0.127714	NA	-0.0997143	NA	NA	NA	NA
107	0.0864286	-0.614714	-0.098	0.0854286	0.0122857	0.151286	0.0752857	-0.183571	-0.0854286	NA	0.00885714	0.283714	0.0838571	-0.165143	0.178857	-0.0942857	-0.227429	-0.223714	0.227	0.284143	-0.0267143	0.233571	0.154429	-0.0352857	-0.0497143	0.183286	-0.0131429	NA	0.303429	-0.137857	-0.141571	0.109	0.165143	-0.00257143	-0.378714	0.0835714	-0.385857	-0.741143	-0.214	0.341857	0.233286	NA	-0.0472857	NA	-0.519714	NA	NA	NA	NA
108	-0.197571	-0.260714	0.011	0.0794286	0.526286	0.0792857	-0.0507143	-0.0825714	0.578571	NA	-0.0211429	-0.0652857	0.0938571	0.0128571	0.0918571	-0.0242857	0.0515714	-0.106714	0.105	0.199143	0.146286	-0.268429	-0.0765714	-0.257286	0.0532857	-0.137714	0.0478571	NA	0.123429	0.00914286	-0.0145714	0.083	0.116143	0.305429	-0.127714	-0.203429	-0.213857	-0.311143	-0.165	0.0508571	-0.173714	NA	0.00971429	NA	-0.130714	NA	NA	NA	NA
109	-0.104571	0.344286	0.164	-0.158571	-0.0877143	-0.229714	-0.0347143	-0.251571	0.0785714	NA	0.0728571	-0.445286	-0.0281429	-0.0641429	-0.111143	-0.0442857	0.132571	-0.236714	-0.341	-0.116857	-0.207714	-0.413429	0.309429	0.660714	-0.0627143	-0.0527143	-0.112143	NA	-0.205571	0.0911429	-0.161571	-0.131	0.113143	0.0274286	0.100286	-0.0344286	0.328143	0.377857	-0.017	-0.101143	0.403286	NA	-0.0952857	NA	0.126286	NA	NA	NA	NA
110	-0.294571	0.225286	-0.14	-0.314571	-0.205714	-0.0787143	0.0162857	0.0984286	-0.236429	NA	0.0158571	0.168714	0.100857	-0.282143	-0.210143	-0.00628571	-0.113429	0.149286	-0.001	-0.183857	0.0232857	0.250571	-0.202571	0.161714	-0.0157143	0.110286	0.389857	NA	-0.154571	0.0351429	0.130429	-0.098	0.130143	-0.282571	-0.305714	0.214571	0.0791429	-0.212143	-0.07	-0.810143	-0.535714	NA	0.120714	NA	-0.0897143	NA	NA	NA	NA
111	0.0474286	0.468286	0.412	-0.205571	-0.250714	-0.446714	-0.106714	0.389429	-0.0854286	NA	-0.263143	-0.231286	-0.240143	0.312857	-0.0651429	0.104714	0.500571	0.102286	-0.196	-0.260857	-0.0697143	0.0695714	-0.0745714	0.0187143	0.191286	-0.0547143	-0.339143	NA	-0.0205714	-0.0388571	0.166429	0.062	-0.273857	0.164429	0.592286	0.448571	0.377143	1.00686	0.614	0.0108571	0.151286	NA	0.127714	NA	0.583286	NA	NA	NA	NA
112	0.411429	-0.190714	-0.301	0.242429	0.0122857	0.284286	-0.0467143	-0.169571	-0.247429	NA	-0.0771429	0.155714	-0.0521429	0.144857	0.128857	0.120714	-0.286429	0.125286	0.068	0.126143	0.110286	-0.0184286	0.0364286	-0.439286	-0.0587143	-0.0107143	0.327857	NA	0.0294286	0.0751429	-0.177571	-0.058	-0.312857	-0.238571	0.127286	-0.379429	-0.181857	0.0558571	0.02	-0.00214286	0.808286	NA	-0.243286	NA	0.130286	NA	NA	NA	NA
113	-0.143714	-0.0534286	0.007	0.158857	0.022	0.0822857	0.197143	0.0164286	-0.137429	-0.281571	-0.0244286	-0.129143	0.0954286	0.0252857	-0.0441429	0.00757143	0.186286	0.0768571	0.221857	-0.127	0.0104286	0.230714	0.219857	0.0301429	-0.106857	0.176857	-0.098	0.0958571	0.622429	-0.103429	-0.237429	NA	0.0918571	NA	0.00542857	0.12	-0.007	0.0684286	0.348571	-0.0611429	0.0687143	-0.106857	0.0435714	0.0264286	NA	0.0752857	0.246857	0.192571	0.0322857
114	0.353286	-0.248429	-0.001	0.533857	0.155	0.248286	0.0321429	-0.245571	0.393571	-0.172571	-0.136429	0.0108571	0.316429	-0.0867143	0.198857	0.264571	0.0712857	0.136857	1.08086	0.396	0.116429	-0.102286	-0.0121429	-0.265857	-0.0248571	0.198857	0.02	0.232857	0.372429	-0.00542857	0.352571	NA	0.357857	NA	-0.474571	0.411	-0.238	-0.459571	-0.0554286	-0.397143	-0.00328571	0.141143	0.122571	0.123429	NA	-0.347714	-0.896143	0.280571	0.328286
115	-0.386714	0.729571	0.326	-0.452143	-0.049	-0.332714	0.0231429	0.243429	-0.0924286	0.337429	0.364571	-0.331143	0.0564286	0.333286	-0.204143	-0.313429	0.409286	-0.0431429	-0.462143	0.02	-0.0905714	-0.219286	-0.197143	0.769143	0.104143	-0.265143	0.16	-0.389143	0.0354286	0.0775714	0.156571	NA	0.000857143	NA	0.477429	-0.439	0.726	0.569429	0.228571	-0.188143	0.0347143	-0.127857	-0.431429	-0.172571	NA	0.484286	0.653857	-0.240429	0.0522857
116	0.178286	-0.0534286	-0.052	-0.256143	-0.17	0.172286	-0.00285714	-0.0285714	-0.127429	-0.342571	-0.0514286	0.788857	0.0944286	0.201286	0.00185714	0.108571	-0.0367143	0.228857	-0.227143	0.261	-0.0825714	0.0397143	0.109857	-0.185857	-0.0328571	-0.0831429	0.104	0.136857	-0.0935714	0.0825714	0.171571	NA	0.124857	NA	0.231429	0.012	-0.128	0.418429	-0.0914286	-0.176143	-0.0852857	-0.265857	0.138571	-0.222571	NA	0.236286	0.969857	0.127571	0.0982857
117	-0.00971429	-0.439429	-0.106	-0.0241429	-0.038	-0.348714	0.0341429	-0.128571	-0.0144286	-0.0155714	-0.157429	-0.113143	-0.475571	-0.230714	-0.0241429	0.0625714	-0.506714	-0.315143	-0.180143	-0.373	-0.0625714	-0.0282857	-0.00314286	-0.364857	-0.0578571	0.134857	-0.065	0.0998571	-0.0725714	-0.0224286	-0.258429	NA	-0.522143	NA	-0.390571	0.065	-0.411	-0.483571	-0.692429	0.0338571	-0.000285714	0.122143	-0.0774286	-0.0715714	NA	-0.371714	-0.308143	-0.180429	-0.467714
118	-0.0407143	-0.329429	-0.321	0.0158571	-0.071	0.148286	-0.194857	-0.0585714	-0.251429	0.571429	-0.0944286	0.311857	-0.0845714	-0.251714	0.0328571	0.0585714	-0.378714	-0.0731429	-0.0681429	-0.169	-0.0325714	0.155714	0.0278571	-0.282857	-0.0348571	-0.153143	-0.14	0.0798571	-0.670571	-0.0684286	-0.150429	NA	-0.0851429	NA	-0.0735714	-0.492	-0.241	-0.385571	-0.234429	0.606857	0.0247143	0.326143	-0.0874286	0.0784286	NA	-0.236714	-0.496143	0.000571429	-0.0717143
119	0.0492857	0.394571	0.147	0.0238571	0.151	0.0302857	-0.0888571	0.201429	0.229571	-0.0965714	0.0995714	-0.538143	-0.00257143	0.00928571	0.0388571	-0.188429	0.255286	-0.0111429	-0.365143	-0.008	0.141429	-0.0762857	-0.145143	0.300143	0.153143	-0.00914286	0.019	-0.256143	-0.193571	0.0395714	-0.0344286	NA	0.0318571	NA	0.224429	0.323	0.299	0.272429	0.496571	0.181857	-0.0392857	-0.0888571	0.291571	0.238429	NA	0.160286	-0.170143	-0.180429	0.0282857
120	0.214429	NA	-0.16	-0.140143	-0.109429	-0.115429	-0.0585714	0.128143	0.0207143	0.775571	0.251714	0.112	-0.0741429	-0.219286	0.078	0.0961429	0.116857	-0.145	-0.257429	-0.303857	0.01	-0.208429	-0.545143	-0.312143	-0.045	0.268286	0.106571	0.0481429	-0.600714	0.173571	-0.289143	-0.233143	0.012	-0.312	0.0442857	0.211	-0.0198571	-0.510429	0.374857	0.284429	0.127	-0.0431429	0.201571	NA	0.0681429	0.109286	-0.516286	0.159857	0.110286
121	-0.0545714	NA	-0.116	-0.131143	0.273571	0.172571	-0.0885714	-0.161857	0.239714	-0.325429	0.107714	0.116	0.0288571	-0.100286	0.065	-0.122857	-0.0431429	0.224	0.266571	0.177143	0.029	0.0235714	0.0888571	-0.123143	-0.344	-0.0307143	-0.119429	0.137143	0.667286	-0.180429	0.0878571	0.615857	0.081	-0.039	-0.165714	-0.03	-0.526857	-0.357429	-0.0411429	0.0994286	-0.101	-0.0621429	0.156571	NA	-0.293857	-0.417714	0.367714	0.180857	0.0672857
122	-0.442571	NA	0.585	-0.0751429	-0.578429	-0.554429	-0.0435714	0.220143	-0.455286	-0.139429	-0.134286	-0.588	-0.269143	0.382714	-0.134	-0.186857	0.151857	-0.003	-1.01543	-0.475857	-0.16	-0.588429	-0.210143	0.0288571	0.092	-0.407714	0.0855714	-0.306857	-0.805714	0.106571	-0.199143	-0.611143	-0.391	-0.243	0.856286	-0.318	0.556143	1.27157	0.0708571	0.164429	-0.495	0.0228571	-0.205429	NA	0.772143	0.864286	0.211714	-0.232143	-0.399714
123	0.262429	NA	-0.062	-0.0571429	0.105571	0.0795714	-0.106571	-0.0818571	-0.0242857	-0.180429	-0.0502857	0.266	0.138857	0.113714	0.099	0.0471429	0.0718571	-0.055	-0.189429	0.244143	-0.039	0.302571	0.401857	0.686857	0.125	-0.164714	-0.0314286	0.00814286	0.193286	-0.0134286	0.0578571	0.177857	0.14	0.526	0.146286	-0.094	0.0561429	0.218571	-0.191143	-0.0695714	0.045	-0.0621429	-0.0424286	NA	0.0851429	0.0392857	-0.354286	-0.0681429	0.0882857
124	0.0574286	NA	-0.155	0.138857	0.134571	0.112571	-0.0675714	-0.124857	0.161714	0.0405714	-0.113286	-0.1	0.125857	-0.309286	-0.064	-0.00785714	-0.213143	-0.2	-0.0804286	0.221143	-0.052	-0.189429	-0.0551429	-0.193143	0.037	-0.0357143	0.0285714	-0.0568571	-0.179714	-0.0294286	0.0618571	-0.00214286	0.146	-0.027	-0.184714	-0.21	0.0231429	-0.353429	-0.177143	-0.126571	0.09	0.0328571	0.120571	NA	-0.288857	-0.317714	-0.120286	0.0478571	0.262286
125	-0.218571	NA	-0.112	0.386857	-0.0404286	0.288571	0.256429	0.0471429	-0.131286	0.000571429	-0.0552857	0.285	-0.0111429	-0.314286	-0.076	-0.0448571	-0.0341429	0.288	0.810571	0.0991429	0.223	0.343571	0.113857	0.0538571	0.157	0.336286	-0.0274286	0.0141429	0.885286	0.0405714	0.209857	0.0338571	-0.036	0.202	-0.403714	0.393	0.142143	-0.118429	0.137857	-0.313571	0.182	0.114857	-0.148429	NA	-0.320857	-0.214714	0.666714	0.0448571	-0.226714
126	0.181429	NA	0.02	-0.122143	0.214571	0.0165714	0.108429	-0.0268571	0.188714	-0.171429	-0.00628571	-0.091	0.0608571	0.446714	0.032	0.219143	-0.0501429	-0.109	0.465571	0.0381429	-0.011	0.316571	0.205857	-0.141143	-0.022	0.0342857	-0.0424286	0.156143	-0.159714	-0.0974286	0.0708571	0.0188571	0.048	-0.107	-0.292714	0.048	-0.230857	-0.150429	-0.174143	-0.0385714	0.152	-0.00314286	-0.0824286	NA	-0.0218571	-0.0627143	-0.255286	-0.133143	0.0982857
127	0.00128571	0.126714	-0.002	-0.0172857	0.0888571	-0.112	0.185429	0.0698571	-0.00271429	-0.248857	-0.0644286	-0.022	-0.0752857	0.224714	0.0908571	-0.124286	-0.096	0.103714	0.685429	0.125857	0.089	0.0841429	0.0167143	0.0174286	-0.022	-0.0977143	-0.0618571	NA	0.102857	0.078	-0.0504286	NA	-0.104714	NA	0.312429	0.119143	0.0972857	NA	-0.0347143	0.0137143	NA	-0.128714	NA	NA	0.250143	NA	NA	NA	NA
128	0.112286	-0.0152857	-0.14	-0.140286	0.248857	0.114	-0.168571	0.0388571	0.216286	0.764143	0.0565714	0.883	0.0167143	-0.0282857	-0.0981429	-0.00128571	0.122	-0.181286	0.128429	0.0998571	-0.099	-0.143857	-0.595286	-0.0655714	-0.194	0.0112857	-0.0618571	NA	0.369857	0.045	0.157571	NA	-0.122714	NA	-0.397571	-0.363857	-0.215714	NA	0.166286	-0.192286	NA	0.424286	NA	NA	-0.0828571	NA	NA	NA	NA
129	0.188286	0.167714	0.114	-0.0542857	-0.246143	-0.325	0.167429	0.0578571	-0.616714	-0.169857	0.143571	-0.296	0.102714	-0.0772857	-0.0441429	0.0387143	0.043	-0.106286	-0.492571	-0.110143	-0.221	0.413143	0.154714	0.579429	-0.111	-0.0977143	-0.0888571	NA	-0.207143	-0.164	-0.551429	NA	0.169286	NA	0.103429	-0.276857	0.192286	NA	0.00328571	0.137714	NA	0.258286	NA	NA	0.0321429	NA	NA	NA	NA
130	0.0112857	-0.157286	-0.018	0.185714	-0.295143	0.435	-0.208571	-0.0311429	-0.212714	0.276143	0.0475714	-0.009	0.0227143	-0.469286	0.0698571	-0.0832857	-0.136	-0.0112857	-0.614571	-0.00314286	0.119	0.134143	0.0977143	-0.629571	0.007	-0.0867143	-0.0588571	NA	-0.379143	0.056	-0.435429	NA	0.0122857	NA	-0.102571	-0.0378571	-0.0697143	NA	0.0632857	0.169714	NA	-0.230714	NA	NA	-0.288857	NA	NA	NA	NA
131	-0.0767143	0.00471429	-0.012	0.0747143	0.0408571	-0.363	0.0944286	-0.0211429	0.162286	-0.386857	0.0435714	-0.681	-0.0372857	0.152714	0.0238571	0.103714	-0.034	0.0567143	-0.0615714	0.0568571	-0.062	-0.121857	0.0347143	-0.196571	-0.078	0.139286	-0.0208571	NA	0.534857	0.039	0.281571	NA	-0.0577143	NA	-0.0545714	-0.0548571	-0.0487143	NA	-0.116714	-0.171286	NA	-0.0187143	NA	NA	-0.0328571	NA	NA	NA	NA
132	-0.170714	-0.507286	-0.121	-0.0562857	-0.00914286	0.36	0.0594286	-0.0821429	0.0842857	0.344143	-0.0684286	0.144	0.0527143	0.0407143	-0.0881429	0.284714	-0.034	0.167714	-0.0345714	0.123857	0.212	0.251143	0.354714	-0.232571	0.287	0.0252857	0.192143	NA	-0.358143	0.054	0.0775714	NA	0.127286	NA	-0.172571	0.255143	-0.339714	NA	0.0192857	-0.0552857	NA	-0.170714	NA	NA	-0.0748571	NA	NA	NA	NA
133	-0.0657143	0.380714	0.179	0.00771429	0.171857	-0.109	-0.129571	-0.0321429	0.369286	-0.578857	-0.158429	-0.019	-0.0822857	0.156714	0.0458571	-0.218286	0.135	-0.0292857	0.389429	-0.293143	-0.038	-0.616857	-0.0632857	0.527429	0.111	0.106286	0.100143	NA	-0.0631429	-0.108	0.520571	NA	-0.0237143	NA	0.311429	0.359143	0.384286	NA	-0.100714	0.0977143	NA	-0.133714	NA	NA	0.197143	NA	NA	NA	NA
134	0.0991429	-0.0465714	-0.156429	-0.0408571	0.0521429	0.0318571	0.0257143	-0.182	0.111143	0.0947143	-0.087	0.277571	0.0857143	0.059	0.06	-0.0424286	0.016	0.104	0.623714	0.028	0.002	-0.452286	0.104571	-0.087	-0.134857	0.0387143	-0.0661429	-0.153429	0.0641429	-0.0705714	0.413143	NA	0.145143	0.0441429	0.0465714	-0.180857	-0.163429	-0.184286	-0.0364286	-0.195	0.565143	-0.0272857	-0.182429	-0.196	0.223571	0.176571	-0.605857	0.0602857	NA
135	0.0241429	-0.397571	-0.0244286	0.217143	-0.103857	-0.0781429	-0.224286	-0.057	0.0591429	0.215714	-0.343	-0.320429	0.0167143	-0.275	0.007	-0.135429	-0.038	-0.027	-0.207286	0.091	-0.033	-0.0662857	-0.283429	-0.095	0.103143	0.0447143	-0.139143	-0.0724286	0.259143	0.172429	0.117143	NA	-0.0658571	-0.0758571	-0.493429	0.273143	-0.298429	-0.452286	0.206571	-0.429	-0.0718571	0.0427143	-0.0824286	0.036	-0.520429	-0.406429	-0.610857	0.0272857	NA
136	-0.259857	-0.164571	-0.197429	-0.0278571	-0.369857	-0.0871429	0.143714	0.106	-0.346857	-0.0122857	0.056	0.746571	0.0767143	0.056	-0.178	0.0535714	-0.061	0.171	0.336714	0.14	-0.088	-0.0832857	-0.180429	-0.104	-0.0108571	-0.00828571	-0.0401429	0.0715714	-1.41386	-0.109571	-0.0928571	NA	-0.00585714	0.0811429	0.154571	0.142143	-0.0444286	0.575714	-0.0594286	-0.078	-0.236857	0.182714	-0.0104286	0.086	0.173571	0.279571	0.405143	-0.0537143	NA
137	0.228143	0.245429	0.0675714	-0.0518571	0.210143	0.337857	0.0847143	0.042	0.371143	-0.375286	0.024	0.515571	0.184714	0.042	0.116	0.183571	-0.01	-0.062	-0.187286	0.027	-0.022	0.142714	0.320571	-0.176	-0.227857	0.0247143	0.0578571	0.247571	0.0671429	-0.154571	-0.313857	NA	0.209143	0.0791429	0.0915714	-0.0188571	0.0935714	-0.000285714	0.0275714	0.015	0.259143	-0.174286	0.00157143	-0.083	0.0445714	0.0975714	-0.0208571	0.209286	NA
138	-0.0278571	0.295429	0.156571	0.160143	0.128143	-0.283143	0.168714	0.076	0.0171429	0.0297143	0.284	-0.632429	-0.0342857	-0.022	0.154	-0.0804286	-0.048	0.043	-0.673286	0.044	0.124	0.401714	0.0895714	0.424	0.141143	-0.0542857	0.00585714	-0.139429	-0.0278571	0.158429	-0.180857	NA	0.0291429	-0.255857	0.0995714	-0.0728571	0.254571	-0.00928571	0.0675714	0.521	-0.0478571	-0.0582857	0.157571	0.17	0.0305714	-0.0644286	0.870143	-0.154714	NA
139	-0.227857	-0.208571	-0.0404286	-0.383857	-0.228857	-0.0231429	0.101714	0.055	-0.421857	0.00271429	-0.039	-0.239429	-0.161286	0.135	-0.259	-0.0364286	-0.154	-0.091	-0.180286	-0.23	-0.056	-0.330286	-0.0654286	-0.004	0.0811429	-0.124286	0.0748571	0.00257143	0.185143	0.0284286	-0.106857	NA	-0.160857	0.0771429	0.170571	-0.0338571	-0.110429	0.210714	-0.0714286	0.282	-0.318857	-0.0382857	-0.0534286	-0.123	0.182571	0.0215714	0.105143	-0.277714	NA
140	0.164143	0.276429	0.194571	0.127143	0.312143	0.101857	-0.300286	-0.04	0.210143	0.0447143	0.105	-0.347429	-0.168286	0.005	0.1	0.0575714	0.295	-0.138	0.287714	-0.1	0.073	0.387714	0.0145714	0.042	0.0481429	0.0787143	0.106857	0.0435714	0.866143	-0.0245714	0.164143	NA	-0.150857	0.0501429	-0.0694286	-0.108857	0.268571	-0.140286	-0.134429	-0.116	-0.148857	0.0727143	0.169571	0.11	-0.134429	-0.104429	-0.142857	0.189286	NA
141	0.103286	-0.132857	-0.104	0.117286	0.172286	-0.00614286	0.253571	0.0577143	0.0661429	-0.255429	-0.0441429	0.356286	0.305857	-0.247	0.0427143	0.226286	-0.137143	0.215857	0.338	0.368143	0.0622857	0.262429	0.357143	-0.297429	0.0717143	0.058	0.0222857	0.102286	0.582	-0.0158571	0.322857	0.123571	0.287286	0.0522857	-0.303	-0.210143	-0.115286	NA	-0.109429	-0.305	NA	-0.329143	0.354	NA	-0.336857	NA	-0.285857	NA	NA
142	-0.108714	-0.142857	-0.012	0.0602857	0.133286	-0.0631429	-0.200429	-0.165286	0.126143	0.0685714	0.231857	-0.0777143	-0.0771429	0.114	-0.154286	0.00328571	0.111857	-0.228143	0.071	-0.102857	-0.0627143	0.0414286	-0.183857	0.306571	-0.0502857	0.008	0.000285714	0.0662857	0.023	-0.0328571	0.106857	0.198571	-0.154714	-0.217714	0.39	-0.165143	-0.0462857	NA	-0.0744286	0.109	NA	0.0108571	-0.32	NA	0.301143	NA	0.703143	NA	NA
143	-0.701714	-0.00485714	0.073	-0.111714	-0.00571429	-0.102143	0.134571	-0.0452857	0.206143	-0.148429	-0.0951429	-0.340714	0.0988571	-0.119	-0.171286	-0.124714	0.0538571	0.125857	0.572	0.0641429	0.0862857	-0.163571	-0.0948571	0.222571	0.0437143	0.127	-0.0437143	-0.219714	0.453	-0.0128571	0.161857	-0.251429	0.0922857	0.143286	-0.075	-0.166143	0.0767143	NA	-0.191429	-0.049	NA	0.630857	0.045	NA	0.00914286	NA	0.173143	NA	NA
144	0.194286	-0.0478571	-0.066	0.145286	-0.0477143	-0.0171429	0.0665714	-0.0182857	-0.201857	0.0395714	-0.0211429	0.527286	0.00585714	0.505	0.173714	-0.200714	-0.0611429	-0.0401429	0.088	0.0801429	-0.314714	0.0134286	-0.0328571	0.202571	-0.0692857	-0.098	-0.0807143	-0.100714	0.281	0.0901429	-0.799143	0.163571	0.0232857	0.161286	-0.133	0.00485714	-0.00728571	NA	0.158571	0.322	NA	-0.0421429	-0.169	NA	0.225143	NA	1.14614	NA	NA
145	0.403286	0.459143	0.015	0.348286	0.00328571	0.113857	-0.192429	0.147714	-0.158857	0.0435714	0.196857	-0.356714	-0.250143	0.25	0.0747143	-0.0677143	0.147857	-0.0661429	-0.639	-0.293857	0.175286	0.00942857	0.00214286	0.260571	0.243714	-0.179	-0.0457143	-0.164714	-0.125	0.0361429	-0.102143	-0.0344286	-0.170714	-0.0367143	0.39	0.144857	0.450714	NA	0.0755714	-0.135	NA	-0.0521429	-0.19	NA	0.363143	NA	-0.478857	NA	NA
146	-0.00271429	0.143143	-0.046	-0.278714	-0.195714	-0.00514286	0.0345714	0.114714	-0.132857	0.184571	-0.0901429	-0.514714	-0.0841429	-0.168	-0.0462857	0.0282857	0.0558571	0.155857	-0.521	-0.0318571	0.00728571	0.114429	0.00414286	0.234571	-0.185286	0.064	-0.0297143	0.0622857	-0.54	0.167143	0.254857	-0.145429	-0.0687143	-0.230714	0.309	0.0448571	-0.0412857	NA	0.318571	0.14	NA	-0.0151429	0.149	NA	0.121143	NA	-0.218857	NA	NA
147	0.112286	-0.273857	0.14	-0.280714	-0.0597143	0.0798571	-0.0964286	-0.0912857	0.0951429	0.0675714	-0.178143	0.406286	0.000857143	-0.335	0.0807143	0.135286	-0.171143	-0.163143	0.091	-0.0838571	0.0462857	-0.277571	-0.0518571	-0.929429	-0.0542857	0.02	0.177286	0.254286	-0.674	-0.231857	0.0548571	-0.0544286	-0.00871429	0.128286	-0.578	0.346857	-0.317286	NA	-0.177429	-0.082	NA	-0.203143	0.131	NA	-0.682857	NA	-1.03886	NA	NA
148	-0.178714	0.292429	0.00328571	-0.317714	-0.139143	0.230714	0.0797143	-0.691143	-0.0885714	1.03271	0.0894286	0.240571	-0.01	-0.105	0.185143	0.025	0.103571	0.369286	-0.187	-0.0177143	-0.00171429	0.057	-0.063	-0.0771429	-0.174714	-0.185571	0.181429	NA	-0.491143	0.0348571	-0.258857	-0.0797143	-0.0195714	-0.0587143	-0.104429	-0.240429	-0.00557143	-0.417286	0.0458571	0.27	NA	NA	-0.107429	NA	-0.0641429	NA	1.00071	-0.639286	NA
149	0.176286	0.0624286	0.0432857	-0.0547143	-0.0231429	-0.0592857	-0.0932857	0.0618571	0.0514286	0.134714	-0.159571	-0.350429	0	-0.035	-0.0738571	-0.042	-0.0674286	-0.108714	-1.058	0.0612857	0.00128571	0.028	-0.211	-0.281143	0.0842857	0.00942857	0.0684286	NA	0.715857	0.116857	0.173143	0.238286	-0.0645714	-0.161714	0.105571	-0.0674286	0.0124286	-0.306286	0.134857	-0.258	NA	NA	-0.333429	NA	0.0848571	NA	-0.460286	0.0927143	NA
150	0.00928571	0.00842857	0.0872857	-0.215714	-0.301143	-0.00128571	-0.0642857	0.377857	-0.207571	-0.562286	0.179429	0.765571	-0.05	0.056	-0.231857	-0.078	-0.0814286	0.0502857	-0.684	-0.0227143	-0.146714	0.082	-0.071	0.187857	-0.0117143	0.105429	0.00642857	NA	0.218857	0.000857143	-0.0838571	-0.131714	-0.0435714	-0.0147143	0.413571	-0.143429	0.0374286	0.343714	0.184857	0.143	NA	NA	0.0875714	NA	0.365857	NA	-0.258286	0.370714	NA
151	0.0252857	-0.170571	0.0852857	-0.00971429	-0.137143	0.252714	-0.0312857	0.0928571	0.0524286	-0.273286	0.110429	-0.0714286	0.105	0.055	-0.390857	-0.18	-0.0454286	-0.0597143	-1.422	0.117286	0.0502857	-0.009	-0.104	0.213857	0.103286	0.108429	-0.122571	NA	-0.322143	0.179857	-0.215857	-0.331714	0.138429	0.287286	0.204571	-0.171429	0.173429	0.102714	-0.0371429	0.128	NA	NA	-0.00342857	NA	0.154857	NA	0.127714	-0.0742857	NA
152	0.486286	-0.658571	-0.115714	-0.266714	0.274857	-0.253286	-0.0792857	-0.0711429	0.194429	-0.207286	-0.105571	0.245571	0.138	-0.147	0.419143	0.256	-0.208429	0.0382857	1.473	0.0862857	0.0412857	0.052	0.478	-0.0611429	-0.0277143	-0.117571	-0.0855714	NA	-0.432143	0.0158571	0.483143	0.107286	0.173429	-0.0367143	-0.447429	0.174571	-0.387571	-0.318286	-0.0991429	-0.669	NA	NA	0.279571	NA	-0.436143	NA	-0.626286	0.191714	NA
153	0.120286	0.998429	-0.102714	0.325286	0.169857	-0.112286	0.156714	0.128857	0.0514286	-0.0672857	-0.188571	-0.532429	-0.093	0.033	-0.107857	-0.034	0.255571	-0.0137143	0.843	-0.208714	0.0742857	-0.361	-0.175	-0.139143	-0.0837143	0.199429	-0.0735714	NA	-0.369143	-0.168143	-0.162857	0.107286	-0.0925714	-0.176714	-0.0144286	0.372571	0.0684286	0.0137143	0.0448571	0.069	NA	NA	-0.0374286	NA	-0.150143	NA	0.0327143	-0.0892857	NA
154	-0.638714	-0.532571	-0.000714286	0.539286	0.155857	-0.0572857	0.0317143	0.100857	-0.0535714	-0.0572857	0.0744286	-0.297429	-0.09	0.143	0.200143	0.053	0.0435714	-0.275714	1.035	-0.0157143	-0.0187143	0.151	0.146	0.156857	0.110286	-0.119571	0.0254286	NA	0.679857	-0.180143	0.0651429	0.0902857	-0.0915714	0.161286	-0.157429	0.0755714	0.101429	0.581714	-0.274143	0.317	NA	NA	0.114571	NA	0.0448571	NA	0.183714	0.147714	NA
155	0.269429	NA	0.326	0.173143	0.126429	0.0122857	0.245286	0.0874286	0.124143	0.0517143	0.101286	0.0617143	0.0331429	0.0922857	0.0801429	-0.00642857	0.0878571	-0.052	0.493714	0.072	-0.000571429	0.128	0.0542857	-0.110429	-0.0344286	0.127429	-0.0684286	0.0321429	0.265	-0.102857	0.411714	-0.0547143	0.0654286	-0.0252857	0.133714	0.174857	0.00485714	0.319286	0.127143	-0.145571	0.0675714	-0.047	0.0571429	NA	0.164857	0.165	0.516714	0.239	0.0968571
156	0.0344286	NA	0.285	0.0751429	-0.107571	0.0582857	0.0842857	-0.0205714	-0.133857	0.0597143	0.184286	-0.127286	0.00614286	-0.0257143	-0.00485714	-0.0164286	-0.0491429	0.025	-0.0302857	0.01	0.143429	0.082	0.123286	0.132571	0.0105714	0.130429	0.104571	-0.0608571	-0.158	0.124143	0.106714	-0.133714	0.0204286	-0.0202857	0.232714	0.0768571	0.0478571	0.346286	0.356143	-0.107571	-0.0114286	-0.183	-0.0588571	NA	0.165857	0.203	0.0687143	0.108	0.186857
157	0.261429	NA	0	0.136143	-0.0925714	-0.0857143	-0.0847143	0.0904286	0.0371429	-0.0282857	0.109286	0.255714	-0.00385714	0.0852857	0.312143	0.116571	-0.116143	-0.048	0.0777143	-0.014	-0.121571	0.407	0.0442857	0.0585714	0.00657143	0.138429	-0.152429	0.175143	-0.751	0.0641429	-0.141286	0.141286	0.00742857	-0.0152857	-0.0342857	0.0248571	0.0688571	-0.226714	-0.141857	0.150429	0.140571	-0.06	0.469143	NA	-0.0651429	-0.071	0.301714	0.181	0.0318571
158	-0.0445714	NA	-0.068	-0.0658571	-0.0355714	-0.103714	-0.101714	0.0124286	-0.0188571	-0.0842857	-0.0927143	-0.143286	0.0721429	-0.274714	0.0511429	0.0155714	-0.0141429	-0.128	-0.261286	0.017	0.0334286	-0.044	0.0722857	0.0685714	0.0955714	-0.349571	0.224571	0.0391429	-0.64	0.0211429	-0.533286	0.0452857	0.0444286	-0.205286	-0.234286	-0.0511429	-0.0671429	-0.174714	-0.217857	0.225429	-0.0484286	0.015	-0.0448571	NA	-0.288143	-0.25	-0.489286	-0.006	0.0858571
159	-0.618571	NA	-0.158	-0.0128571	-0.160571	0.0772857	-0.306714	-0.0925714	-0.247857	0.138714	-0.342714	0.459714	-0.0538571	0.0652857	-0.394857	-0.227429	-0.0891429	0.094	0.00571429	0.022	-0.115571	-0.315	-0.234714	0.0825714	-0.0204286	0.0664286	-0.363429	-0.213857	0.286	-0.197857	-0.0872857	-0.237714	-0.0355714	0.239714	0.105714	-0.488143	-0.0851429	-0.0317143	-0.312857	0.0904286	-0.444429	-0.113	-0.276857	NA	0.140857	0.108	-0.0302857	-0.329	-0.480143
160	0.0134286	NA	-0.179	-0.332857	-0.0645714	0.0592857	0.0332857	-0.0525714	-0.0728571	0.0407143	0.0232857	-0.399286	-0.165857	-0.00371429	-0.104857	-0.0224286	0.246857	0.013	-0.148286	-0.146	-0.0935714	-0.33	-0.231714	0.358571	0.0385714	-0.0845714	0.233571	0.0141429	0.612	0.106143	-0.0312857	0.0842857	-0.188571	-0.0612857	0.0487143	-0.00814286	0.240857	0.0842857	0.0601429	-0.125571	-0.0714286	0.025	-0.280857	NA	0.0398571	-0.021	0.212714	-0.429	-0.107143
161	0.0844286	NA	-0.206	0.0271429	0.334429	-0.0177143	0.130286	-0.0245714	0.312143	-0.178286	0.0172857	-0.107286	0.112143	0.0612857	0.0611429	0.140571	-0.0661429	0.096	-0.137286	0.039	0.154429	0.072	0.172286	-0.590429	-0.0964286	-0.0285714	0.0215714	0.0141429	0.386	-0.0148571	0.274714	0.155286	0.0864286	0.0877143	-0.252286	0.270857	-0.210143	-0.316714	0.129143	-0.0875714	0.367571	0.363	0.135143	NA	-0.158143	-0.134	-0.580286	0.236	0.185857
162	-0.570286	0.239714	0.355429	0.125857	-0.380143	-0.0217143	-0.0422857	0.352143	-0.28	0.0865714	-0.0177143	-0.671571	-0.017	0.445571	-0.335571	-0.00342857	0.635857	0.115286	0.401286	0.034	-0.156571	0.256857	0.206286	0.809143	0.0844286	-0.0611429	0.197571	NA	-0.0164286	-0.0101429	0.0948571	0.0475714	0.104571	0.645429	0.568714	0.253857	0.153143	0.601714	0.272143	-0.216	-0.487286	NA	-0.244143	NA	0.502429	NA	0.542	NA	-0.0842857
163	-0.126286	-0.205286	0.242429	-0.248143	1.08386	0.463286	-0.662286	-0.121857	0.307	-0.568429	0.273286	0.466429	-0.065	0.258571	0.0234286	0.286571	-0.245143	0.0982857	-0.537714	-4.34e-19	0.0284286	-0.595143	0.126286	-0.343857	-0.0255714	-0.0381429	0.00157143	NA	0.668571	0.0868571	-0.976143	-0.506429	-0.392429	-0.112571	0.0967143	-0.0841429	-0.241857	-0.230286	0.117143	0.16	0.255714	NA	0.166857	NA	0.0184286	NA	0.239	NA	-0.139286
164	-0.113286	0.0957143	-0.159571	-0.281143	0.159857	-0.188714	0.0687143	-0.00485714	-0.068	0.258571	0.0612857	-0.423571	-0.034	0.191571	0.0704286	0.303571	0.0568571	0.0712857	0.392286	0.084	-0.0305714	0.0628571	0.462286	0.155143	0.153429	0.0578571	0.110571	NA	0.329571	-0.156143	-0.305143	0.465571	0.117571	0.0674286	0.167714	-0.0321429	0.127143	0.392714	0.124143	0.051	-0.269286	NA	-0.146143	NA	0.232429	NA	0.143	NA	0.0357143
165	0.0697143	0.220714	0.231429	0.251857	-0.446143	-0.578714	0.0847143	0.0231429	-0.152	0.170571	-0.226714	-0.627571	-0.07	0.288571	0.324429	0.0605714	0.0888571	-0.187714	0.0992857	-0.003	0.110429	0.256857	-0.0867143	0.155143	0.160429	-0.000142857	-0.0684286	NA	-0.660429	0.0368571	0.0728571	0.0495714	0.0625714	-0.149571	0.0287143	-0.457143	0.236143	0.247714	0.00814286	-0.066	-0.260286	NA	0.0238571	NA	0.0794286	NA	-0.481	NA	-0.0432857
166	-0.115286	-0.183286	0.0654286	0.206857	-0.314143	0.0412857	0.0187143	-0.0378571	-0.32	-0.196429	-0.187714	0.192429	-0.063	0.0635714	-0.158571	-1.31243	-0.00914286	-0.140714	0.0402857	-0.225	-0.108571	0.210857	0.478286	-0.241857	-0.253571	0.102857	0.0545714	NA	-0.0474286	-0.143143	0.229857	0.0965714	0.0475714	-0.367571	-0.276286	0.488857	-0.278857	-0.164286	-0.140857	-0.063	0.606714	NA	0.0368571	NA	-0.201571	NA	0.12	NA	-0.193286
167	0.347714	-0.0262857	-0.349571	-0.138143	-0.286143	0.290286	0.265714	0.0891429	0.672	0.276571	0.000285714	0.683429	0.269	-1.25343	0.227429	0.504571	-0.0411429	0.0342857	0.0632857	-0.06	0.215429	-0.0841429	-1.62271	-0.204857	0.0824286	0.286857	0.0575714	NA	0.330571	0.0248571	0.793857	-0.127429	0.160571	-0.0675714	-0.367286	0.204857	0.192143	-0.576286	-0.178857	0.087	-0.603286	NA	0.251857	NA	-0.504571	NA	-1.231	NA	0.345714
168	0.507714	-0.141286	-0.385571	0.0828571	0.182857	-0.00571429	0.266714	-0.299857	-0.159	-0.0274286	0.0972857	0.380429	-0.02	0.00557143	-0.151571	0.160571	-0.486143	0.00928571	-0.458714	0.17	-0.0585714	-0.108143	0.436286	-0.328857	-0.201571	-0.348143	-0.353429	NA	-0.604429	0.160857	0.0898571	-0.0254286	-0.100429	-0.0155714	-0.218286	-0.374143	-0.187857	-0.271286	-0.201857	0.047	0.757714	NA	-0.0891429	NA	-0.126571	NA	0.668	NA	0.0787143
169	-0.167857	-0.103286	-0.099	-0.113571	0.222714	0.0471429	-0.00385714	-0.105714	0.183429	-0.347857	0.0291429	0.0997143	0.135286	-0.0642857	-0.130571	-0.131143	-0.116571	-0.00471429	-0.0428571	0.128	-0.125143	-0.0431429	-0.0994286	0.0345714	-0.144	0.361857	-0.024	NA	0.404857	-0.104857	0.0274286	0.0872857	0.201571	0.108143	-0.176429	0.107286	-0.189143	NA	-0.246286	-0.395143	NA	NA	0.149143	NA	0.178286	NA	0.265714	NA	0.158
170	0.0701429	0.181714	-0.14	0.197429	-0.235286	0.122143	0.197143	0.0142857	-0.262571	0.653143	0.0711429	0.0557143	-0.135714	0.0897143	-0.0925714	-0.0311429	0.126429	-0.0427143	0.0501429	-0.023	0.0258571	-0.0141429	-0.0744286	0.109571	0.048	0.0308571	-0.074	NA	-0.300143	-0.258857	0.324429	0.130286	-0.0804286	-0.0928571	-0.0144286	0.210286	0.124857	NA	-0.0232857	0.0548571	NA	NA	-0.153857	NA	-0.163714	NA	0.416714	NA	-0.025
171	-0.136857	0.156714	0.39	-0.282571	-0.169286	-0.284857	-0.268857	0.381286	-0.138571	-0.190857	-0.0838571	0.0577143	-0.169714	0.114714	-0.0175714	-0.182143	0.378429	0.175286	-0.158857	-0.031	0.128857	-0.236143	0.00757143	0.253571	0.142	-0.150143	0.306	NA	0.171857	0.399143	0.0174286	-0.194714	-0.176429	-0.189857	0.311571	-0.683714	0.297857	NA	0.429714	-0.0471429	NA	NA	0.139143	NA	0.239286	NA	0.465714	NA	-0.171
172	0.130143	-0.138286	0.367	0.410429	-0.00428571	0.0241429	0.0841429	-0.0897143	0.146429	-0.0878571	-0.0868571	0.0837143	0.335286	-0.0672857	0.304429	0.243857	-0.167571	0.413286	1.44114	0.02	0.0218571	0.145857	0.351571	-0.375429	-0.032	0.331857	-0.045	NA	0.414857	-0.0968571	0.389429	0.246286	0.385571	-0.0658571	-0.484429	0.382286	-0.231143	NA	-0.0552857	-0.0721429	NA	NA	0.317143	NA	-0.0817143	NA	-0.907286	NA	0.273
173	-0.163857	0.0317143	0.164	0.0734286	0.342714	0.291143	-0.275857	0.0712857	0.243429	0.183143	0.0951429	-0.908286	-0.177714	0.141714	0.0124286	-0.0511429	0.00842857	-0.334714	-1.55886	-0.093	-0.0161429	0.00985714	-0.0904286	-0.0574286	-0.014	-0.0161429	-0.116	NA	0.0918571	0.0241429	-0.0325714	-0.307714	-0.0844286	-0.0378571	0.361571	-0.276714	0.0408571	NA	-0.0562857	0.518857	NA	NA	-0.0308571	NA	0.259286	NA	0.254714	NA	-0.163
174	-0.183857	0.296714	-0.08	-0.378571	-0.335286	-0.149857	-0.0228571	-0.0127143	-0.257571	-0.0628571	-0.175857	-0.146286	-0.0637143	0.0337143	-0.202571	-0.0901429	0.172429	-0.265714	-0.00785714	-0.133	-0.103143	0.140857	-0.395429	-0.0334286	0.128	-0.291143	0.248	NA	-0.486143	0.0621429	-0.122571	-0.0237143	0.000571429	-0.0458571	0.0245714	-0.0847143	0.127857	NA	-0.00828571	0.613857	NA	NA	-0.0448571	NA	-0.201714	NA	-0.442286	NA	-0.037
175	0.452143	-0.425286	-0.602	0.0934286	0.178714	-0.0498571	0.290143	-0.258714	0.0854286	-0.146857	0.151143	0.757714	0.0762857	-0.248286	0.126429	0.241857	-0.401571	0.0592857	0.277143	0.132	0.0678571	-0.00314286	0.300571	0.0685714	-0.128	-0.267143	-0.295	NA	-0.297143	-0.0248571	-0.603571	0.0622857	-0.246429	0.324143	-0.0224286	0.345286	-0.171143	NA	-0.0402857	-0.673143	NA	NA	-0.375857	NA	-0.229714	NA	-0.0532857	NA	-0.035
176	0.289571	-0.387857	-0.200429	-0.0555714	-0.357857	0.496286	-0.0424286	-0.184429	0.105	-0.111571	-0.024	0.383714	0.256714	-0.127	0.0141429	-0.00228571	-0.221	0.200143	0.710571	0.247429	-0.0305714	-0.370143	0.113	-0.251714	-0.168571	0.259143	0.292571	NA	-0.0531429	-0.00785714	0.0632857	-0.0348571	0.292143	0.152714	0.0137143	-0.179714	-0.392714	0.159429	-0.185143	0.352143	0.412	-0.0891429	-0.100714	NA	-0.074	NA	0.166571	-0.0417143	0.315
177	0.138571	-0.115857	-0.100429	-0.00457143	-0.0828571	-0.229714	0.0875714	-0.149429	0.028	-0.0105714	-0.043	0.217714	-0.0252857	-0.213	-0.133857	-0.0872857	-0.062	-0.185857	0.353571	0.0124286	0.0154286	-0.229143	0.395	-0.0417143	-0.00457143	-0.340857	0.266571	NA	0.115857	-0.0928571	-0.467714	0.235143	-0.0618571	-0.0932857	-0.236286	0.0512857	-0.202714	-0.612571	-0.150143	0.0451429	0.184	-0.0371429	-0.00471429	NA	-0.277	NA	0.642571	0.0372857	-0.144
178	-0.129429	0.105143	0.0455714	0.186429	-0.0708571	-0.108714	0.00557143	0.0405714	-0.161	0.0354286	0.013	-0.341286	-0.230286	0.01	-0.0948571	-0.227286	0.173	0.219143	0.215571	-0.149571	0.162429	0.123857	-0.355	0.126286	0.0234286	0.117143	-0.206429	NA	0.736857	0.0211429	-0.208714	-0.135857	-0.288857	-0.198286	0.0397143	0.471286	0.0452857	0.0494286	0.268857	-0.103857	-0.454	-0.174143	0.0242857	NA	0.034	NA	-0.147429	-0.389714	-0.137
179	0.110571	-0.174857	-0.0214286	-0.136571	0.482143	0.201286	-0.0494286	-0.0304286	0.28	0.0174286	-0.046	0.0487143	-0.134286	-0.189	0.214143	0.0747143	-0.181	-0.158857	-0.740429	-0.0185714	-0.0225714	0.224857	0.219	-0.330714	-0.0705714	0.0731429	-0.0714286	NA	0.0498571	0.0461429	0.198286	-0.0168571	-0.148857	-0.0412857	-0.220286	0.207286	-0.195714	-0.118571	-0.530143	0.152143	0.016	0.0748571	0.356286	NA	-0.178	NA	-0.541429	-0.0847143	-0.039
180	-0.194429	-0.289857	-0.0194286	0.362429	0.171143	0.388286	-0.0664286	-0.222429	0.06	0.174429	0.154	0.198714	0.0617143	-0.252	0.168143	0.242714	-0.141	-0.239857	0.170571	0.303429	-0.00557143	0.631857	0.087	-0.237714	0.117429	0.0611429	-0.397429	NA	0.174857	-0.107857	0.171286	-0.156857	0.157143	-0.0792857	-0.459286	-0.0307143	-0.106714	-0.659571	0.0328571	-0.277857	0.2	0.00285714	-0.399714	NA	-0.51	NA	-0.356429	-0.220714	-0.004
181	-0.112429	0.672143	0.310571	-0.134571	-0.121857	-0.585714	-0.148429	0.414571	-0.271	-0.0755714	0.088	-0.249286	-0.0962857	0.53	-0.0288571	-0.0842857	0.397	0.0491429	-0.532429	-0.315571	-0.0955714	-0.242143	-0.468	0.488286	0.0584286	-0.0228571	0.118571	NA	-0.957143	0.157143	-0.0237143	0.0171429	-0.136857	0.103714	0.752714	-0.348714	0.655286	0.798429	0.386857	0.108143	-0.364	-0.0511429	-0.165714	NA	0.756	NA	1.16457	0.372286	-0.197
182	-0.102429	0.191143	-0.0144286	-0.217571	-0.0198571	-0.161714	0.213571	0.131571	-0.041	-0.0295714	-0.142	-0.258286	0.167714	0.241	-0.138857	0.0837143	0.035	0.116143	-0.177429	-0.0795714	-0.0235714	-0.139143	0.009	0.247286	0.0444286	-0.146857	-0.00242857	NA	-0.0671429	-0.0158571	0.267286	0.0921429	0.187143	0.155714	0.109714	-0.170714	0.197286	0.383429	0.176857	-0.275857	0.006	0.273857	0.290286	NA	0.249	NA	-0.928429	0.327286	0.206
183	0.322429	-0.236	-0.0591429	0.162714	0.1	0.204857	NA	-0.0547143	0.151857	0.057	-0.0717143	-0.0578571	0.149714	-0.156143	0.0574286	0.00671429	-0.169286	0.210286	0.445286	0.186571	-0.0558571	0.711143	0.331714	-0.200143	0.0465714	0.142286	-0.051	0.161	0.243429	-0.117	0.019	-0.00842857	0.301857	-0.0518571	-0.222714	1.24986	-0.186	NA	-0.218143	0.094	0.354	-0.0751429	0.122	0.0465714	-0.0984286	0.0327143	-0.363857	NA	0.252286
184	0.0154286	-0.101	-0.0141429	-0.0192857	-0.14	-0.272143	NA	-0.104714	-0.0971429	0.304	-0.231714	0.178143	-0.0682857	0.0248571	0.00442857	-0.0672857	-0.0672857	-0.272714	0.101286	-0.139429	-0.133857	-0.169857	-0.0602857	-0.0771429	-0.0834286	-0.0447143	0.053	-0.033	-0.375571	-0.037	-0.185	0.00657143	0.0138571	0.0611429	0.0142857	0.507857	-0.203	NA	-0.157143	0.097	0.087	0.0318571	-0.034	-0.0134286	0.00257143	0.208714	0.0251429	NA	-0.119714
185	-0.195571	0.064	-0.00814286	-0.151286	0.003	-0.0611429	NA	0.0132857	0.0178571	0.088	-0.0657143	-0.104857	0.154714	-0.0591429	0.125429	-0.00128571	0.194714	-0.0347143	0.486286	0.0385714	0.0611429	0.100143	0.185714	0.856857	-0.150429	-0.0767143	0.277	-0.028	0.503429	0.01	0.06	-0.156429	0.322857	0.111143	0.0882857	-0.0601429	0.31	NA	0.339857	0.169	0.316	-0.0371429	-0.019	0.143571	0.0775714	0.0987143	0.361143	NA	0.323286
186	-0.00557143	-0.207	-0.0491429	-0.00828571	0.306	0.108857	NA	-0.270714	0.201857	-0.154	0.0362857	0.0521429	0.116714	-0.237143	0.0154286	0.0827143	-0.234286	-0.00971429	0.194286	0.167571	0.118143	0.287143	0.274714	-0.271143	0.00957143	0.0522857	0.025	-0.033	-0.318571	-0.028	0.052	0.466571	0.109857	0.145143	-0.410714	-0.0111429	-0.233	NA	-0.0501429	-0.171	0.005	0.0448571	-0.057	0.289571	-0.277429	-0.564286	-0.102857	NA	0.166286
187	0.0954286	0.224	0.124857	-0.240286	0.249	-0.0731429	NA	0.178286	0.0788571	-0.479	-0.0467143	0.0281429	-0.171286	-0.0371429	0.226429	0.0977143	0.0967143	0.00328571	-0.460714	-0.143429	0.0541429	-0.656857	0.367714	-0.326143	0.0735714	0.155286	0.051	0.113	0.358429	0.031	-0.39	-0.0344286	-0.446143	-0.277857	-0.132714	-0.185143	0.251	NA	0.100857	-0.005	-0.101	0.0318571	-0.156	-0.130429	-0.145429	-0.322286	-0.148857	NA	-0.305714
188	-0.529571	0.426	0.127857	0.142714	0.062	-0.331143	NA	0.338286	0.0418571	0.08	0.544286	-0.350857	-0.374286	0.366857	-0.500571	-0.472286	0.264714	0.0112857	-1.05371	-0.297429	-0.120857	-0.755857	-1.34529	0.352857	0.183571	-0.0587143	-0.15	-0.533	-0.224571	0.153	0.139	-0.247429	-0.651143	-0.105857	0.641286	-1.16514	0.178	NA	0.0238571	0.141	-0.706	0.0228571	0.125	-0.455429	0.528571	0.250714	0.252143	NA	-0.702714
189	0.297429	-0.17	-0.122143	0.113714	-0.58	0.423857	NA	-0.0997143	-0.395143	0.104	-0.164714	0.255143	0.192714	0.0978571	0.0714286	0.353714	-0.0852857	0.0922857	0.287286	0.187571	0.0771429	0.484143	0.245714	-0.335143	-0.0794286	-0.169714	-0.205	0.353	-0.186571	-0.012	0.305	-0.0264286	0.348857	0.118143	0.0222857	-0.336143	-0.117	NA	-0.0391429	-0.325	0.045	-0.0191429	0.019	0.119571	-0.0874286	0.295714	-0.0228571	NA	0.386286
190	-0.432143	0.491	0.220714	-0.107857	-0.160571	-0.256429	-0.160143	0.107857	-0.0552857	-0.200286	0.0217143	-0.567286	-0.0761429	0.305143	-0.238	-0.249286	0.433286	-0.0162857	-0.148429	-0.194857	-0.118	-0.109143	-0.249143	0.032	0.207	-0.177143	0.0602857	-0.125143	-0.271714	-0.0955714	0.302143	NA	-0.0915714	-0.125571	0.427143	-0.143286	0.181571	NA	0.107429	0.146143	-0.0365714	NA	-0.246714	-0.116	0.468571	0.438571	0.243571	-0.445286	-0.168571
191	-0.223143	0.182	0.149714	-0.211857	-0.404571	-0.179429	-0.249143	0.0518571	-0.550286	-0.101286	-0.230286	0.169714	-0.124143	0.0561429	-0.115	-0.0622857	-0.131714	-0.378286	-0.690429	0.0101429	-0.121	-0.275143	-0.0611429	-0.243	-0.046	-0.0901429	-0.139714	-0.0431429	0.770286	0.0714286	-0.221857	NA	-0.112571	0.0334286	-0.0588571	-0.0752857	-0.0254286	NA	0.182429	-0.395857	-0.0825714	NA	-0.0277143	-0.121	0.0185714	0.0185714	-0.667429	-0.202286	-0.0895714
192	0.00985714	0.674	0.116714	0.0331429	0.484429	0.281571	0.175857	0.0418571	0.440714	-0.193286	0.00771429	0.458714	0.393857	0.0501429	0.018	0.162714	-0.0917143	0.836714	0.505571	0.139143	0.058	-0.0421429	-0.338143	-0.091	-0.011	0.277857	-0.125714	0.114857	-0.334714	0.103429	0.0951429	NA	0.455429	-0.268571	0.0221429	0.424714	0.222571	NA	-0.0335714	-0.333857	-0.483571	NA	0.128286	0.211	0.0975714	0.0185714	0.678571	0.0287143	0.649429
193	0.200857	-0.382	-0.222286	0.415143	0.0844286	0.264571	0.0738571	-0.115143	0.0487143	-0.171286	0.0767143	-0.0822857	0.0468571	-0.233857	0.07	0.0427143	-0.450714	-0.185286	0.381571	0.209143	0.09	0.486857	-0.138143	-0.297	0.076	0.215857	0.117286	-0.0731429	0.176286	-0.00957143	0.313143	NA	-0.0145714	-0.0415714	-0.178857	-0.0152857	-0.385429	NA	-0.0405714	-0.226857	-0.824571	NA	0.192286	0.075	-0.373429	-0.422429	-0.121429	0.196714	0.0704286
194	0.373857	-0.795	-0.119286	-0.0678571	-0.317571	0.185571	-0.0911429	0.0108571	-0.132286	0.212714	0.0387143	0.0147143	-0.0301429	-0.211857	0.047	0.240714	-0.250714	-0.0932857	0.0925714	0.0601429	-0.049	0.0388571	0.153857	-0.287	-0.018	0.115857	0.0752857	-0.0471429	-0.794714	0.0274286	0.473143	NA	-0.116571	-0.0645714	-0.215857	-0.180286	-0.257429	NA	-0.314571	0.259143	0.332429	NA	-0.202714	-0.279	-0.348429	-0.319429	-0.0954286	0.0517143	-0.109571
195	-0.0311429	0.082	0.116714	0.182143	0.124429	-0.109429	0.0528571	0.0448571	0.00671429	0.409714	-0.0692857	-0.300286	-0.214143	0.141143	0.015	-0.268286	0.195286	0.0427143	-0.0184286	-0.251857	0.048	-0.268143	0.442857	-0.151	-0.089	-0.0441429	-0.213714	0.0298571	-0.463714	-0.0355714	-0.376857	NA	-0.233571	0.00242857	0.0411429	0.227714	0.107571	NA	0.168429	0.501143	0.287429	NA	0.231286	0.21	0.0755714	0.152571	0.550571	0.142714	-0.378571
196	0.101857	-0.252	-0.262286	-0.242857	0.189429	-0.186429	0.197857	-0.142143	0.241714	0.0437143	0.154714	0.306714	0.00385714	-0.106857	0.203	0.133714	0.296286	-0.206286	-0.122429	0.0281429	0.092	0.168857	0.189857	1.037	-0.119	-0.298143	0.226286	0.143857	0.918286	-0.0615714	-0.584857	NA	0.113429	0.464429	-0.0368571	-0.238286	0.156571	NA	-0.0695714	0.0501429	0.807429	NA	-0.0747143	0.02	0.0615714	0.113571	-0.588429	0.227714	0.0264286
197	0.359714	NA	-0.188857	0.066	-0.217571	-0.636286	-0.107714	-0.429571	-0.303429	-0.302571	-0.121714	0.192429	-0.121286	0.0322857	0.285714	0.222	-0.0457143	-0.206	-0.0758571	-0.0135714	-0.111857	-0.202286	0.0647143	-0.207714	-0.0384286	-0.164143	-0.0545714	0.200857	0.0171429	0.0845714	-0.238286	0.154	-0.174143	-0.164857	-0.0828571	-0.478857	0.219571	NA	0.259143	0.0708571	0.180857	NA	-0.193429	NA	-0.101714	-0.017	0.961	NA	NA
198	-0.194286	NA	-0.101857	-0.022	0.112429	0.389714	0.140286	0.00842857	-0.0354286	-0.266571	0.232286	0.719429	0.410714	0.0712857	-0.0862857	0.124	0.135286	0.119	0.495143	0.421429	0.0381429	-0.0212857	-0.233286	0.329286	0.0355714	0.304857	0.265429	-0.0341429	0.0321429	-0.0284286	0.0477143	-0.316	0.478857	0.171143	0.238143	-0.0868571	0.0945714	NA	0.164143	0.00985714	-0.0781429	NA	-0.108429	NA	0.178286	0.175	0.013	NA	NA
199	-0.195286	NA	0.315143	-0.229	-0.0865714	-0.0232857	-0.0277143	0.0714286	-0.00542857	0.723429	0.267286	-0.0255714	-0.446286	0.122286	-0.340286	-0.268	0.203286	0.001	0.0931429	-0.748571	-0.183857	0.187714	-0.399286	0.158286	-0.103429	0.141857	-0.0105714	-0.0241429	-0.0358571	0.00457143	-0.289286	-0.125	-0.619143	-0.645857	0.242143	0.0261429	0.114571	NA	-0.0878571	-0.0971429	-0.517143	NA	-0.283429	NA	0.354286	0.262	-0.183	NA	NA
200	0.424714	NA	-0.251857	0.237	-0.115571	-0.0192857	0.162286	-0.117571	-0.281429	-0.211571	-0.168714	-0.594571	0.0887143	-0.130714	0.279714	0.081	-0.0187143	0.396	-0.188857	0.145429	0.0521429	0.463714	0.285714	0.267286	-0.0564286	0.226857	-0.114571	0.312857	-0.747857	-0.120429	0.272714	0.559	0.0298571	0.0161429	-0.258857	0.496143	-0.103429	NA	-0.0348571	0.0308571	0.289857	NA	0.303571	NA	-0.347714	-0.31	-0.042	NA	NA
201	-0.151286	NA	0.118143	-0.008	0.346429	0.316714	0.00528571	0.188429	0.426571	-0.165571	-0.144714	0.339429	-0.0742857	0.133286	-0.244286	-0.529	0.0702857	-0.018	-0.0748571	0.118429	-0.155857	-0.254286	-0.138286	0.0922857	-0.000428571	0.0788571	0.0924286	-0.912143	0.718143	0.0115714	0.212714	-0.174	-0.0721429	0.370143	0.146143	0.100143	-0.137429	NA	-0.193857	0.124857	-0.171143	NA	0.106571	NA	0.107286	-0.151	0.349	NA	NA
202	0.0487143	NA	0.0191429	0.011	-0.161571	0.0467143	-0.353714	0.182429	0.0645714	0.158429	-0.0277143	-0.610571	0.211714	-0.104714	0.0997143	0.215	-0.300714	-0.045	-0.00985714	0.172429	0.166143	-0.0172857	0.0447143	-0.588714	0.181571	-0.637143	-0.116571	0.122857	-0.424857	0.0905714	-0.103286	0.011	0.422857	-0.0128571	-0.129857	-0.223857	0.0195714	NA	-0.0858571	-0.173143	0.179857	NA	-0.0124286	NA	-0.0417143	0.078	-0.557	NA	NA
203	-0.292286	NA	0.0901429	-0.055	0.122429	-0.0742857	0.181286	0.0964286	0.134571	0.0644286	-0.0367143	-0.0205714	-0.0692857	-0.123714	0.00571429	0.155	-0.0437143	-0.247	-0.238857	-0.0955714	0.195143	-0.156286	0.375714	-0.0507143	-0.0184286	0.0488571	-0.0615714	0.333857	0.441143	-0.0424286	0.0977143	-0.109	-0.0661429	0.266143	-0.154857	0.167143	-0.207429	NA	-0.0208571	0.0338571	0.115857	NA	0.187571	NA	-0.148714	-0.037	-0.541	NA	NA
204	-0.199429	-0.0422857	0.174571	-0.0492857	0.235857	-0.00571429	-0.0158571	0.114714	0.291714	-0.0742857	0.0794286	-0.208857	-0.0657143	-0.0358571	-0.579714	0.150571	0.102	0.144143	-0.267714	0.120286	-0.0444286	-0.223429	-0.033	-0.0971429	0.0572857	0.0678571	-0.0361429	0.038	0.448571	-0.0352857	0.175857	0.149	-0.0228571	-0.0808571	0.067	-0.177714	-0.144429	NA	-0.0887143	0.230571	0.0384286	-0.022	0.221429	NA	NA	0.0378571	-0.000571429	NA	-0.148143
205	-0.173429	-0.0102857	-0.0624286	-0.139286	-0.253143	0.0802857	0.0201429	-0.00828571	-0.381286	-0.132286	-0.166571	-0.358857	-0.0427143	0.0181429	-0.0277143	-0.123429	0.046	-0.146857	-0.419714	-0.0807143	0.112571	0.0925714	-0.383	0.235857	0.000285714	-0.0411429	-0.196143	-0.108	0.381571	0.0317143	-0.182143	-0.056	-0.0248571	-0.0928571	0.101	0.181286	-0.00542857	NA	0.132286	0.101571	-0.384571	0.039	-0.0615714	NA	NA	0.166857	-0.478571	NA	0.0948571
206	-0.00742857	0.111714	0.0815714	-0.121286	-0.224143	-0.202714	0.0861429	0.0107143	-0.252286	0.529714	0.168429	-0.127857	0.0162857	0.154143	-0.0667143	0.00857143	0.242	-0.158857	-0.399714	-0.140714	-0.0304286	-0.0154286	-0.159	0.204857	0.00828571	0.185857	0.187857	-0.074	-0.0394286	-0.111286	0.0348571	-0.093	0.0651429	-0.115857	0.358	-0.213714	0.140571	NA	0.320286	-0.164429	0.0164286	-0.039	-0.203571	NA	NA	0.461857	-0.650571	NA	0.0868571
207	0.0695714	0.190714	0.00157143	0.104714	0.257857	-0.0177143	0.0621429	0.106714	0.219714	-0.161286	-0.0265714	0.199143	0.162286	0.0971429	0.258286	0.0145714	-0.009	0.228143	0.544286	0.177286	-0.0124286	-0.187429	-0.176	0.139857	-0.0107143	0.0878571	-0.200143	0.098	-0.265429	0.000714286	0.171857	0.113	0.227143	0.0151429	0.155	0.122286	0.181571	NA	-0.0727143	-0.178429	-0.173571	-0.059	0.117429	NA	NA	0.283857	0.621429	NA	0.374857
208	-0.0254286	0.217714	-0.0624286	0.120714	0.185857	-0.00871429	-0.284857	0.0237143	0.182714	-0.361286	0.0854286	0.144143	-0.244714	0.243143	0.116286	-0.0564286	0.071	-0.120857	-0.0357143	-0.357714	0.0495714	0.433571	0.024	-0.267143	-0.0687143	-0.203143	0.248857	-0.036	0.0255714	0.0457143	0.147857	0.022	-0.391857	0.0811429	0.18	-0.0597143	0.194571	NA	-0.0917143	-0.137429	-0.106571	-0.015	-0.0745714	NA	NA	0.140857	0.989429	NA	-0.303143
209	-0.132429	-0.420286	-0.305429	-0.0552857	0.201857	0.0992857	0.291143	-0.198286	0.150714	-0.157286	-0.0785714	0.100143	0.162286	-0.430857	0.0962857	0.0825714	-0.335	0.186143	0.582286	0.333286	-0.0804286	0.116571	0.146	-0.533143	-0.00571429	0.487857	0.140857	0.139	-0.594429	-0.0592857	0.353857	0.086	0.196143	0.108143	-0.739	0.288286	-0.364429	NA	-0.265714	-0.116429	0.195429	0.044	0.0824286	NA	NA	-1.01314	-0.597571	NA	0.00585714
210	0.468571	-0.0472857	0.172571	0.139714	-0.404143	0.0552857	-0.158857	-0.0492857	-0.211286	0.356714	-0.0615714	0.252143	0.0122857	-0.0458571	0.203286	-0.0764286	-0.117	-0.131857	-0.00371429	-0.0517143	0.00557143	-0.216429	0.581	0.316857	0.0192857	-0.585143	-0.145143	-0.057	0.0435714	0.127714	-0.702143	-0.221	-0.0488571	0.0851429	-0.122	-0.140714	-0.00242857	NA	0.0662857	0.264571	0.414429	0.052	-0.0815714	NA	NA	-0.0781429	0.116429	NA	-0.111143
211	-0.39	-0.00314286	-0.110429	-0.104714	-0.205143	0.0437143	0.216571	0.0118571	-0.0195714	-0.261714	-0.175429	-0.103429	0.00357143	-0.148429	-0.133429	-0.0891429	0.268143	-0.0462857	-0.00885714	0.0182857	-0.016	0.228	-0.241714	0.608857	0.150714	-0.331571	-0.0914286	-0.0301429	0.866571	-0.149286	-0.093	-0.387143	-0.0225714	0.0591429	0.00614286	0.319714	0.0122857	NA	0.0552857	-0.0415714	-0.285143	0.125714	NA	NA	NA	NA	-0.408286	-0.336714	NA
212	-0.057	0.209857	0.0845714	-0.112714	-0.0611429	0.0737143	0.0195714	-0.187143	-0.191571	0.0472857	0.0545714	0.263571	-0.00342857	0.0815714	-0.0174286	0.150857	-0.193857	-0.00628571	0.0711429	-0.0947143	0.045	0.154	0.269286	-0.00714286	0.0857143	0.404429	-0.0434286	0.143857	0.0935714	0.0267143	0.176	0.184857	0.0184286	-0.0868571	-0.00285714	-0.0462857	0.186286	NA	-0.0467143	0.0784286	0.301857	0.00971429	NA	NA	NA	NA	-0.0932857	-0.132714	NA
213	0.008	-0.521143	-0.150429	-0.0777143	-0.0601429	0.0387143	0.156571	-0.0831429	-0.0925714	0.0412857	-0.0144286	0.557571	0.159571	0.0585714	-0.0884286	0.0188571	-0.108857	0.322714	0.486143	0.203286	-0.114	-0.035	-0.0617143	-0.160143	-0.0502857	-0.0585714	-0.0404286	0.113857	-0.818429	0.0287143	0.103	-0.0861429	0.236429	-0.124857	-0.0308571	-0.0432857	-0.481714	NA	-0.193714	-0.131571	-0.336143	0.0407143	NA	NA	NA	NA	-0.610286	-0.161714	NA
214	0.162	-0.156143	0.133571	-0.121714	-0.118143	-0.269286	0.0415714	0.0138571	-0.168571	-0.105714	0.100571	-0.416429	0.0425714	-0.0344286	0.112571	0.0228571	-0.0708571	-0.0812857	0.00614286	0.0612857	-0.014	-0.279	0.0932857	0.0958571	0.0227143	0.175429	-0.158429	0.0688571	-0.440429	0.100714	-0.084	0.0668571	0.124429	-0.145857	-0.116857	0.145714	-0.0887143	NA	-0.0107143	-0.0995714	0.249857	0.0937143	NA	NA	NA	NA	0.608714	-0.114714	NA
215	0.242	0.316857	-0.142429	0.0102857	-0.0841429	-0.000285714	0.115571	-0.0281429	-0.0305714	0.190286	-0.0284286	-0.247429	-0.115429	-0.115429	0.126571	-0.0971429	-0.0718571	-0.189286	-0.400857	-0.193714	-0.057	0.137	0.0612857	-0.0161429	-0.109286	-0.151571	0.416571	-0.0731429	-0.560429	-0.0752857	0.172	-0.121143	-0.148571	0.233143	-0.198857	-0.0132857	0.181286	NA	0.0712857	0.270429	0.156857	-0.110286	NA	NA	NA	NA	0.550714	0.583286	NA
216	0.1	0.0518571	-0.0484286	0.362286	0.343857	0.223714	-0.177429	0.129857	0.375429	-0.0997143	0.0865714	0.0755714	0.0595714	0.106571	0.105571	0.00185714	0.107143	0.0617143	0.119143	0.212286	0.118	-0.077	-0.0297143	-0.325143	-0.0802857	0.0104286	-0.151429	-0.201143	0.974571	-0.0612857	-0.21	0.205857	-0.0975714	0.242143	0.202143	-0.426286	0.148286	NA	-0.115714	0.0424286	0.0848571	0.0757143	NA	NA	NA	NA	0.232714	-0.285714	NA
217	-0.065	0.101857	0.233571	0.0442857	0.184857	-0.110286	-0.372429	0.142857	0.127429	0.188286	-0.0234286	-0.129429	-0.146429	0.0515714	-0.105429	-0.00814286	0.0701429	-0.0612857	-0.272857	-0.206714	0.038	-0.128	-0.0907143	-0.196143	-0.0192857	-0.0485714	0.0685714	-0.0221429	-0.115429	0.129714	-0.064	0.136857	-0.110571	-0.176857	0.141143	0.0637143	0.0422857	NA	0.240286	-0.118571	-0.172143	-0.235286	NA	NA	NA	NA	-0.280286	0.448286	NA
218	0.08	NA	-0.190286	-0.0928571	-0.00842857	0.000571429	0.181286	-0.0891429	0.0527143	0.169143	0.0474286	0.386571	0.150286	-0.117714	0.106714	0.177571	-0.201857	0.0845714	-0.353857	0.0878571	-0.0674286	-0.303571	0.295	-0.190286	-0.186	0.159143	-0.119143	0.187857	-0.464	-0.0754286	0.178	0.504571	0.130286	-0.0277143	-0.276143	-0.0188571	-0.137143	-0.359286	-0.411	-0.125429	0.128714	-0.0472857	0.295286	NA	-0.253714	-0.256857	-0.323714	NA	NA
219	-0.072	NA	0.0297143	-0.00285714	-0.0164286	0.300571	-0.118714	0.0418571	0.0397143	-0.107857	-0.0135714	0.669571	0.00528571	-0.0437143	-0.155286	0.249571	0.0501429	0.378571	0.0831429	-0.0141429	0.145571	0.188429	-0.327	-0.0192857	-0.015	-0.0508571	-0.183143	0.325857	-0.38	0.112571	-0.147	-0.0274286	0.0422857	0.0182857	-0.0171429	-0.154857	-0.130143	0.0247143	0.328	-0.421429	-0.247286	-0.148286	-0.477714	NA	-0.0547143	0.0261429	-0.742714	NA	NA
220	0.001	NA	-0.100286	-0.150857	0.127571	-0.150429	-0.0197143	-0.0221429	-0.000285714	-0.0388571	-0.0615714	-0.150429	-0.0357143	-0.0837143	0.0977143	-0.00642857	-0.122857	-0.210429	-0.194857	-0.0941429	0.0645714	-0.00157143	-0.15	-0.164286	-0.035	0.307143	0.138857	0.0548571	-0.285	-0.186429	0.077	0.0125714	-0.0267143	-0.116714	-0.245143	0.0251429	0.0368571	-0.265286	0.003	0.406571	0.143714	0.115714	0.401286	NA	-0.189714	-0.110857	0.0992857	NA	NA
221	-0.056	NA	-0.0342857	0.175143	0.391571	0.194571	-0.0857143	-0.0151429	0.383714	-0.0678571	0.0544286	0.689571	0.160286	0.0282857	-0.132286	-0.0694286	0.0561429	-0.0734286	0.524143	0.304857	-0.0704286	0.0384286	0.033	-0.000285714	-0.036	-0.0268571	0.150857	-0.118143	1.519	0.110571	-0.14	-0.139429	0.233286	0.0832857	-0.0191429	0.0491429	-0.334143	-0.130286	-0.07	0.0625714	-0.118286	0.206714	-0.00171429	NA	-0.0237143	-0.0558571	-0.209714	NA	NA
222	0.322	NA	-0.00228571	0.357143	0.328571	0.0735714	0.0562857	-0.0751429	0.342714	-0.226857	-0.00457143	-0.966429	-0.0297143	-0.0137143	0.228714	-0.0144286	-0.0768571	-0.206429	0.168143	0.0538571	0.0305714	0.236429	0.41	-0.0752857	0.007	-0.00885714	-0.160143	0.0468571	0.25	0.100571	0.029	-0.0844286	-0.0387143	0.00528571	-0.130143	0.0821429	0.155857	-0.122286	-0.183	-0.307429	0.423714	0.0527143	0.0372857	NA	-0.0797143	-0.0768571	-0.0817143	NA	NA
223	-0.017	NA	0.185714	-0.237857	-0.289429	-0.0684286	-0.0307143	0.0538571	-0.193286	0.195143	0.114429	-0.354429	-0.220714	0.102286	-0.0672857	-0.161429	0.345143	-0.134429	-0.245857	-0.170143	0.0365714	-0.0935714	-0.062	0.435714	0.168	-0.120857	0.114857	-0.134143	-0.611	-0.0434286	-0.02	-0.0574286	-0.283714	-0.0437143	0.291857	0.212143	0.121857	0.305714	0.321	0.206571	-0.147286	-0.208286	-0.0107143	NA	0.198286	0.138143	0.217286	NA	NA
224	-0.258	NA	0.111714	-0.0478571	-0.533429	-0.350429	0.0172857	0.105857	-0.625286	0.0771429	-0.136571	-0.274429	-0.0297143	0.128286	-0.0782857	-0.175429	-0.0498571	0.161571	0.0191429	-0.168143	-0.139429	-0.0645714	-0.199	0.0137143	0.097	-0.258857	0.0578571	-0.363143	-0.029	-0.0184286	0.023	-0.208429	-0.0567143	0.0812857	0.395857	-0.194857	0.286857	0.546714	0.012	0.178571	-0.183286	0.0287143	-0.243714	NA	0.403286	0.336143	1.04129	NA	NA
225	0.174571	NA	0.211286	0.0247143	-0.179571	-0.256429	0.230429	0.160429	-0.209857	0.0674286	0.108857	-0.0881429	-0.0591429	0.666571	0.035	-0.619714	0.166429	-0.214571	-0.404857	-0.365857	-0.0767143	-0.0225714	-0.122714	0.0565714	-0.0647143	-0.0325714	-0.111429	-1.01671	0.0408571	-0.0838571	0.0568571	-0.0692857	-0.102714	NA	0.345857	-0.142143	0.297857	0.601571	0.511571	0.0672857	0.135714	0.0817143	-0.0191429	-0.103429	0.469714	0.384143	1.61886	NA	-0.166571
226	0.0255714	NA	-0.138714	0.0457143	0.113429	-0.0724286	-0.00457143	0.0164286	0.114143	-0.288571	-0.0511429	0.396857	-0.0361429	0.00357143	0.03	0.104286	0.259429	0.0234286	0.238143	-0.0718571	0.0232857	0.0584286	-0.118714	-0.0404286	0.0582857	0.179429	-0.0234286	0.140286	-0.347143	-0.00985714	-0.0401429	-0.244286	-0.0597143	NA	0.161857	0.114857	-0.0281429	0.239571	0.341571	0.0282857	0.166714	-0.301286	-0.0801429	0.146571	0.0247143	-0.00985714	-0.0201429	NA	-0.199571
227	-0.0244286	NA	-0.0747143	0.333714	-0.105571	0.0705714	0.211429	-0.184571	-0.104857	-0.0905714	-0.0661429	0.185857	0.0278571	-0.157429	-0.065	0.149286	-0.0165714	0.0504286	0.0561429	0.0121429	-0.0487143	-0.0305714	0.287286	-0.114429	-0.100714	-0.191571	-0.0404286	0.481286	-0.155143	-0.351857	-0.0451429	-0.194286	0.0232857	NA	-0.465143	0.331857	-0.247143	-0.778429	-0.131429	-0.163714	0.0597143	0.184714	0.575857	0.0165714	-0.675286	-0.282857	-0.451143	NA	0.305429
228	0.307571	NA	-0.211714	-0.366286	-0.0595714	0.455571	0.141429	-0.141571	-0.0748571	-0.118571	-0.129143	0.420857	0.563857	-0.0554286	0.097	0.190286	-0.443571	-0.135571	0.687143	0.514143	0.0712857	0.158429	0.352286	-0.168429	0.0222857	0.0764286	0.0325714	0.142286	-0.242143	0.0251429	0.162857	0.0757143	0.622286	NA	-0.742143	0.144857	-0.223143	-0.844429	-0.311429	-0.243714	0.139714	0.0597143	0.198857	0.0165714	-0.595286	-0.560857	-0.744143	NA	0.402429
229	-0.177429	NA	-0.000714286	0.448714	0.422429	-0.0784286	-0.117571	0.0614286	0.229143	-0.00557143	-0.125143	-0.446143	-0.0461429	-0.847429	0.269	0.110286	0.0394286	0.492429	-0.461857	-0.0678571	0.0342857	0.122429	-0.166714	-0.204429	0.0252857	-0.0345714	0.0485714	0.194286	0.203857	0.0381429	-0.136143	-0.226286	0.0342857	NA	0.310857	-0.229143	-0.0811429	0.471571	-0.615429	0.0872857	-0.186286	0.0277143	-0.0681429	0.0545714	0.115714	0.00314286	-0.185143	NA	-0.0995714
230	0.230571	NA	-0.154714	0.0657143	0.128429	0.0125714	-0.180571	0.203429	0.504143	0.480429	0.234857	0.341857	-0.0281429	-0.0984286	-0.044	0.170286	-0.0295714	0.278429	0.193143	-0.0338571	0.0592857	-0.130571	-0.0547143	0.0875714	-0.134714	0.239429	-0.0594286	0.263286	0.258857	-0.0438571	0.0328571	0.738714	-0.0197143	NA	0.173857	-0.0551429	0.283857	0.141571	-0.230429	0.0172857	-0.238286	0.170714	-0.143143	0.0115714	0.311714	0.197143	-0.150143	NA	0.391429
231	-0.536429	NA	0.369286	-0.552286	-0.319571	-0.131429	-0.280571	-0.115571	-0.457857	-0.0445714	0.0278571	-0.811143	-0.422143	0.488571	-0.322	-0.104714	0.0244286	-0.494571	-0.307857	0.0131429	-0.0627143	-0.155571	-0.176714	0.383571	0.194286	-0.236571	0.153571	-0.204714	0.240857	0.426143	-0.0311429	-0.0802857	-0.497714	NA	0.214857	-0.165143	-0.00214286	0.168571	0.435571	0.207286	-0.0772857	-0.223286	-0.464143	-0.142429	0.348714	0.269143	-0.0681429	NA	-0.633571
232	0.0335714	0.416	-0.295429	-0.0367143	-0.198	-0.255286	NA	-0.0792857	-0.157857	0.158571	0.204857	-0.394429	-0.146	-0.00171429	0.208714	0.188429	0.0277143	-0.0954286	-0.241857	-0.215	0.0117143	0.0377143	0.0318571	0.199714	-0.257714	-0.0554286	-0.136571	0.320429	-0.236	-0.0317143	-0.227143	NA	-0.112714	-0.358429	-0.0337143	0.367571	0.336	NA	0.241	0.231286	0.188286	-0.245286	0.173143	0.0437143	NA	-0.0487143	0.0194286	0.209857	NA
233	-0.0484286	-0.14	-0.142429	0.134286	-0.154	0.00571429	NA	-0.186286	-0.226857	0.212571	0.0608571	-0.0464286	0.052	-0.166714	-0.0102857	0.0914286	-0.293286	0.0465714	-0.0628571	0.052	-0.0862857	-0.498286	0.220857	-0.261286	0.0982857	-0.0184286	0.0624286	0.343429	0.541	0.0642857	0.188857	NA	0.107286	-0.246429	-0.326714	0.303571	-0.137	NA	-0.227	0.0672857	0.352286	0.0507143	0.566143	-0.161286	NA	-0.514714	0.667429	0.0428571	NA
234	-0.0394286	0.342	0.0655714	-0.192714	-0.023	-0.0562857	NA	0.213714	0.0741429	0.282571	-0.0821429	-0.280429	-0.206	0.220286	-0.0532857	-0.172571	0.545714	-0.0834286	-0.0328571	-0.149	-0.126286	0.0317143	0.0768571	0.134714	-0.161714	-0.294429	0.0154286	-0.382571	0.067	0.124286	0.0108571	NA	-0.207714	0.251571	0.467286	-0.189429	0.216	NA	0.336	0.193286	-0.203714	-0.0692857	-0.650857	-0.0442857	NA	0.448286	0.0204286	-0.289143	NA
235	0.127571	-0.123	-0.217429	0.0142857	0.386	0.602714	NA	0.109714	0.387143	-0.409429	-0.0661429	0.503571	0.024	0.350286	0.316714	0.0944286	-0.0702857	0.306571	0.245143	0.138	0.0747143	0.208714	-0.0481429	-0.418286	-0.0397143	0.144571	-0.177571	0.0784286	0.289	-0.498714	-0.482143	NA	-0.0167143	0.565571	0.350286	0.0885714	-0.07	NA	-0.175	-0.175714	-0.0887143	0.0627143	-0.454857	0.0327143	NA	0.323286	-0.0445714	-0.247143	NA
236	-0.113429	-0.532	-0.134429	0.0102857	-0.293	-0.0762857	NA	0.0667143	-0.372857	-0.0204286	-0.105143	0.00957143	0.033	-0.209714	-0.0622857	0.0174286	-0.168286	-0.0134286	0.314143	-0.065	-0.0592857	0.127714	0.0578571	0.0767143	0.114286	-0.0254286	0.246429	-0.0925714	0.368	0.0552857	-0.0281429	NA	0.00528571	-0.351429	-0.106714	-0.258429	-0.384	NA	-0.063	0.0402857	-0.0527143	0.0517143	0.585143	-0.0852857	NA	-0.0587143	-0.273571	0.0648571	NA
237	0.0595714	0.198	0.456571	0.132286	0.047	-0.117286	NA	-0.161286	0.130143	-0.118429	0.0898571	0.181571	0.209	-0.238714	0.0537143	-0.141571	0.0267143	-0.163429	-0.175857	0.315	0.0567143	-0.00528571	-0.128143	0.116714	0.0802857	0.137571	0.0614286	-0.139571	-0.03	0.221286	0.263857	NA	0.196286	0.215571	-0.245714	-0.112429	0.158	NA	-0.329	-0.0757143	0.0632857	0.152714	-0.224857	0.0517143	NA	-0.160714	-0.229571	0.239857	NA
238	-0.0194286	-0.161	0.267571	-0.0617143	0.235	-0.103286	NA	0.0367143	0.166143	-0.105429	-0.102143	0.0265714	0.034	0.0462857	-0.453286	-0.0775714	-0.0682857	0.00257143	-0.0458571	-0.076	0.128714	0.0977143	-0.211143	0.151714	0.166286	0.111571	-0.0715714	-0.127571	-0.999	0.0652857	0.273857	NA	0.0282857	-0.0764286	-0.104714	-0.199429	-0.119	NA	0.217	-0.280714	-0.258714	-0.00328571	0.00614286	0.162714	NA	0.0112857	-0.159571	-0.0211429	NA
239	-0.244714	NA	-0.0258571	0.296143	0.640857	0.308143	0.275429	-0.131714	0.483143	0.715	0.00171429	0.622571	0.178429	-0.0765714	-0.185143	-0.226571	-0.284857	-0.270429	0.877714	0.0944286	0.194143	0.00171429	-0.331857	-0.140571	0.00971429	0.183143	-0.264857	-0.287571	0.345	-0.0941429	0.0898571	NA	0.138	-0.119429	-0.319143	0.0564286	-0.386857	NA	0.0525714	-0.398571	0.0574286	0.372143	NA	NA	-0.193571	-0.211857	-0.0787143	0.00957143	0.105429
240	-0.325714	NA	0.285143	0.0361429	-0.116143	0.0941429	0.175429	0.191286	-0.0568571	0.083	-0.0202857	0.568571	0.169429	0.295429	-0.224143	0.0304286	0.283143	0.491571	0.647714	0.214429	-0.0348571	-0.353286	-0.0388571	0.266429	-0.0592857	-0.337857	0.396143	0.0344286	0.34	-0.116143	-0.0321429	NA	0.201	0.169571	0.424857	-0.300571	0.171143	NA	-0.117429	0.382429	-0.194571	-0.114857	NA	NA	0.399429	0.380143	0.427286	-0.191429	0.332429
241	0.0832857	NA	-0.170857	0.109143	-0.213143	-0.152857	0.189429	0.0172857	-0.260857	-0.479	0.0717143	-0.469429	0.115429	-0.0745714	0.107857	0.0384286	0.00414286	0.180571	0.244714	0.147429	0.00314286	0.182714	0.250143	-0.532571	0.0887143	0.141143	-0.00185714	0.177429	-0.658	0.175857	0.104857	NA	0.207	-0.273429	0.0508571	0.257429	0.0491429	NA	-0.0284286	0.450429	0.0144286	-0.0328571	NA	NA	0.0334286	-0.0248571	-0.129714	0.0205714	0.198429
242	0.0622857	NA	-0.00385714	-0.110857	-0.118143	-0.00685714	0.0974286	-0.106714	-0.113857	-0.035	-0.0262857	0.182571	0.128429	0.149429	0.271857	0.114429	-0.0308571	0.119571	0.454714	0.257429	0.0221429	0.270714	0.0481429	-0.0435714	-0.0292857	0.0551429	-0.0518571	0.0114286	0.058	0.222857	-0.0711429	NA	0.121	0.0815714	-0.0561429	-0.000571429	-0.0828571	NA	-0.0774286	-0.250571	0.0374286	-0.150857	NA	NA	0.0214286	0.309143	-0.350714	0.101571	0.303429
243	0.254286	NA	-0.0488571	0.353143	-0.254143	0.0731429	-0.241571	-0.101714	-0.121857	-0.13	-0.0432857	-0.334429	-0.117571	-0.347571	0.122857	0.192429	-0.176857	-0.267429	-0.249286	-0.0935714	0.0521429	-0.172286	0.285143	-0.0475714	-0.0472857	0.0191429	-0.221857	0.212429	-0.069	-0.0721429	0.288857	NA	-0.136	-0.0354286	-0.381143	0.275429	-0.0148571	NA	-0.0644286	0.149429	0.173429	0.248143	NA	NA	-0.505571	-0.561857	0.0812857	0.0805714	-0.347571
244	0.0772857	NA	-0.195857	-0.251857	-0.164143	0.0641429	-0.0685714	-0.0237143	-0.152857	0.075	0.0477143	-0.00342857	0.0294286	-0.0745714	-0.00814286	0.0684286	-0.0288571	0.177571	-0.954286	-0.246571	-0.127857	0.0267143	0.0791429	0.152429	-0.101286	0.00614286	-0.0198571	0.0714286	0.096	-0.0261429	-0.158143	NA	0.048	0.0395714	0.0448571	-0.158571	0.112143	NA	-0.185429	-0.131571	-0.113571	-0.186857	NA	NA	-0.0545714	0.000142857	0.114286	0.0825714	0.0334286
245	0.0932857	NA	0.160143	-0.431857	0.224857	-0.379857	-0.427571	0.155286	0.223143	-0.229	-0.0312857	-0.566429	-0.503571	0.128429	-0.0851429	-0.217571	0.234143	-0.431429	-1.02129	-0.373571	-0.108857	0.0437143	-0.291857	0.345429	0.138714	-0.0668571	0.164143	-0.219571	-0.112	-0.0901429	-0.222143	NA	-0.579	0.137571	0.235857	-0.129571	0.152143	NA	0.420571	-0.201571	0.0254286	-0.134857	NA	NA	0.299429	0.109143	-0.0637143	-0.103429	-0.625571
246	-0.603571	NA	0.0392857	-0.0242857	0.109857	-0.054	-0.121286	0.627143	0.173857	-0.577429	-0.00628571	0.0404286	-0.459143	0.349143	-0.552286	-0.331	0.538571	0.147286	-0.367	-0.396857	-0.0861429	-0.601	-0.584571	0.726714	0.216714	-0.249286	0.0804286	-0.604714	0.0967143	-0.113286	-0.459	-0.250429	-0.574	0.281	0.742429	0.0287143	0.500429	0.643	0.491	0.163	-0.91	0.00128571	-0.475286	-0.0971429	0.722286	0.735714	0.553429	-0.740857	NA
247	0.121429	NA	0.0882857	-0.0472857	-0.246143	0.037	-0.158286	-0.0948571	-0.292143	0.374571	0.00771429	0.128429	-0.334143	0.0731429	0.317714	-0.016	0.144571	-0.467714	0.012	-0.351857	-0.109143	0.442	0.138429	0.216714	0.135714	-0.218286	0.130429	0.117286	-0.0672857	-0.0262857	0.222	-0.0364286	-0.383	0.005	0.132429	0.169714	0.398429	0.175	0.114	-0.097	0.361	-0.161714	0.0827143	-0.133143	0.203286	0.0837143	0.286429	0.201143	NA
248	0.0774286	NA	-0.0507143	-0.385286	0.153857	0.072	0.179714	-0.278857	0.205857	-0.384429	-0.0182857	0.0674286	0.221857	-0.469857	0.260714	-0.167	-0.136429	-0.489714	0.248	0.124143	-0.00614286	0.038	0.432429	-0.245286	-0.0162857	0.0477143	0.0124286	-0.0197143	0.100714	-0.138286	-0.026	-0.235429	0.229	-0.1	-0.411571	-0.0582857	-0.0415714	-0.476	-0.036	0.545	0.947	0.130286	-0.0952857	-0.00114286	-0.578714	-0.449286	-0.106571	0.151143	NA
249	0.181429	NA	-0.126714	0.448714	0.452857	0.247	-0.0992857	0.00414286	0.608857	-0.221429	-0.0672857	0.0354286	-0.120143	0.497143	0.0567143	0.35	-0.172429	-0.00571429	-0.201	-0.149857	0.0918571	0.649	0.0364286	-0.471286	0.0257143	-0.0452857	-0.0815714	0.318286	0.0887143	-0.0452857	-0.074	0.262571	-0.129	0.128	0.382429	0.234714	-0.0965714	0.388	-0.257	-0.259	-0.288	-0.0967143	0.205714	0.157857	0.406286	0.121714	-0.958571	-0.00585714	NA
250	-0.0255714	NA	-0.00671429	0.345714	0.211857	0.293	0.306714	-0.213857	0.271857	-0.235429	-0.0922857	-0.445571	0.437857	-0.176857	0.234714	0.163	-0.230429	0.118286	0.262	0.576143	0.0128571	-0.076	0.449429	-0.220286	-0.304286	0.195714	-0.114571	0.149286	-0.557286	0.207714	0.441	0.239571	0.474	-0.223	-0.412571	0.0327143	-0.528571	-0.695	-0.454	-0.352	0.352	-0.169714	0.409714	0.0298571	-0.540714	-0.544286	-0.566571	0.459143	NA
251	0.0634286	NA	0.0262857	-0.339286	-0.550143	-0.484	-0.204286	0.381143	-0.778143	0.933571	0.222714	0.0114286	0.0228571	-0.0208571	-0.274286	-0.031	0.112571	0.917286	-0.434	-0.0628571	0.0138571	-0.334	-0.490571	0.768714	-0.0262857	0.0187143	0.00542857	-0.104714	0.421714	0.0387143	0.216	0.247571	0.114	0.112	0.179429	-0.472286	0.357429	0.235	0.456	0.311	-0.529	0.0302857	-0.474286	-0.0241429	0.447286	0.372714	1.41643	-0.147857	NA
252	0.185429	NA	0.0302857	0.00171429	-0.132143	-0.111	0.0967143	-0.424857	-0.190143	0.110571	-0.0462857	0.162429	0.230857	-0.251857	-0.0432857	0.032	-0.256429	-0.219714	0.48	0.261143	0.0828571	-0.118	0.0184286	-0.775286	-0.0312857	0.250714	-0.0325714	0.144286	-0.0832857	0.0767143	-0.32	-0.227429	0.269	-0.203	-0.612571	0.0647143	-0.589571	-0.27	-0.314	-0.311	0.067	0.266286	0.346714	0.0678571	-0.659714	-0.320286	-0.624571	0.0831429	NA
253	0.0442857	NA	0.249286	0.281714	-0.224571	0.00728571	NA	0.0897143	-0.00642857	0.0644286	0.211286	-0.636143	-0.209	-0.0342857	-0.174571	-0.021	0.320429	-0.255857	-0.177143	-0.167857	-0.017	-0.186571	0.167143	-0.0698571	-0.00857143	0.00357143	0.082	0.031	-0.487	-0.0314286	0.146	NA	-0.275143	NA	0.00971429	0.252143	0.176286	NA	0.0302857	0.105857	0.0265714	-0.0288571	0.108714	NA	-0.021	-0.0684286	0.00171429	NA	-0.248
254	0.0182857	NA	0.0482857	-0.0772857	-0.246571	-0.0977143	NA	0.0237143	-0.197429	-0.0595714	0.0342857	0.275857	-0.011	0.0677143	-0.155571	-0.065	0.301429	0.105143	0.282857	0.00514286	0.064	0.135429	-0.520857	0.476143	0.144429	-0.113429	0.066	-0.114	0.345	-0.138429	0.217	NA	-0.0131429	NA	0.121714	0.253143	0.0392857	NA	-0.0367143	0.112857	-0.301429	0.0501429	-0.129286	NA	0.115	0.0445714	0.705714	NA	0.071
255	-0.0617143	NA	-0.107714	-0.133286	0.508429	-0.127714	NA	-0.146286	0.546571	-0.138571	-0.0977143	0.113857	0.01	-0.217286	0.0224286	0.068	-0.209571	0.180143	-0.0761429	-0.212857	-0.098	0.0644286	-0.0648571	-0.135857	-0.171571	0.248571	-0.209	0.163	0.243	-0.110429	-0.32	NA	0.0628571	NA	-0.288286	0.522143	-0.173714	NA	0.164286	0.200857	-0.151429	-0.0298571	0.0657143	NA	-0.296	-0.276429	-0.854286	NA	-0.023
256	0.0472857	NA	0.261286	-0.0742857	-0.156571	-0.193714	NA	0.00471429	-0.161429	0.143429	0.211286	-0.0261429	0.066	0.314714	0.170429	0.069	0.157429	0.0591429	0.500857	-0.0968571	0.033	0.0664286	0.0601429	0.136143	-0.00957143	0.124571	0.183	0.071	-0.102	0.0355714	-0.118	NA	0.0498571	NA	0.504714	-0.447857	0.490286	NA	0.429286	0.0668571	-0.0444286	-0.115857	0.00571429	NA	0.458	0.522571	0.993714	NA	0.019
257	-0.0957143	NA	0.0592857	0.176714	0.0494286	0.163286	NA	-0.0152857	-0.0414286	0.0444286	-0.144714	0.420857	0.055	-0.000285714	-0.0245714	-0.053	-0.239571	0.150143	0.121857	0.225143	0.058	0.277429	-0.0818571	-0.124857	0.0144286	-0.0464286	0.022	-0.102	-0.24	0.0645714	0.173	NA	0.0118571	NA	-0.104286	-0.0408571	-0.148714	NA	-0.249714	0.0268571	-0.0324286	0.148143	0.0827143	NA	-0.045	-0.142429	-0.405286	NA	0.123
258	0.110286	NA	-0.183714	-0.162286	-0.0115714	0.0142857	NA	-0.0502857	-0.290429	0.365429	-0.144714	-0.00914286	-0.024	-0.399286	0.357429	0.244	-0.212571	0.00914286	-0.498143	-0.0138571	0.089	0.262429	0.669143	-0.0258571	-0.0285714	-0.151429	-0.001	0.314	-0.139	0.0735714	0.145	NA	-0.00814286	NA	-0.473286	-0.367857	-0.0837143	NA	0.00328571	-0.505143	0.594571	0.153143	0.0477143	NA	-0.377	-0.294429	-0.183286	NA	-0.048
259	-0.0627143	NA	-0.326714	-0.0112857	0.0814286	0.234286	NA	0.0937143	0.150571	-0.419571	-0.0697143	-0.139143	0.113	0.268714	-0.195571	-0.242	-0.117571	-0.247857	-0.154143	0.261143	-0.129	-0.619571	-0.228857	-0.255857	0.0594286	-0.0654286	-0.143	-0.363	0.38	0.106571	-0.243	NA	0.171857	NA	0.229714	-0.170857	-0.299714	NA	-0.340714	-0.00814286	-0.0914286	-0.176857	-0.181286	NA	0.166	0.214571	-0.258286	NA	0.106
260	0.0984286	NA	0.205429	0.127429	0.127857	0.0447143	0.214143	0.0292857	-0.00414286	0.246	-0.106429	0.158286	-0.21	0.126	0.242	0.142429	0.148	-0.0327143	-0.444857	-0.114571	0.075	0.334714	0.0585714	-0.596	-0.0404286	-0.157429	-0.215857	0.167286	-0.301429	0.144286	-0.137714	NA	-0.195	0.095	-0.00528571	0.117571	-0.206714	-0.0485714	0.114857	0.0497143	0.000428571	0.126857	0.0655714	NA	0.0185714	-0.202429	0.292143	0.066	NA
261	-0.407571	NA	0.0944286	0.112429	-0.206143	0.0737143	-0.0538571	0.236286	-0.208143	-0.125	0.0475714	-0.0627143	-0.063	0.131	-0.14	-0.123571	0.33	-0.0907143	0.165143	-0.107571	0.069	-0.179286	-0.146429	0.456	0.0765714	-0.0734286	0.221143	-0.274714	-0.0984286	-0.0487143	0.0332857	NA	-0.095	-0.137	0.350714	-0.140429	0.398286	0.163429	0.215857	-0.0992857	-0.295571	-0.242143	-0.230429	NA	0.318571	0.0155714	0.593143	-0.206	NA
262	0.196429	NA	-0.220571	-0.227571	-0.276143	0.0457143	-0.0808571	-0.172714	-0.184143	-0.424	-0.0224286	-0.789714	0.156	0.034	-0.018	-0.0735714	-0.896	-0.0787143	-0.0348571	0.173429	-0.13	0.188714	0.146571	-0.202	-0.128429	-0.163429	-0.190857	0.0922857	0.00557143	-0.00971429	0.00528571	NA	0.222	-0.237	0.0597143	-0.609429	-0.0327143	0.152429	0.179857	-0.145286	0.218429	-0.0731429	0.105571	NA	0.107571	0.518571	0.443143	0.096	NA
263	-0.0485714	NA	-0.0965714	-0.110571	0.133857	-0.0912857	-0.0138571	-0.0487143	0.166857	-0.544	-0.144429	0.528286	0.038	-0.455	-0.06	-0.0135714	0.327	-0.0847143	0.413143	0.156429	-0.056	0.0277143	0.0985714	-0.007	0.0295714	0.158571	0.0921429	0.0322857	0.251571	0.0272857	-0.111714	NA	0.087	0.328	0.0807143	-0.00842857	-0.179714	0.195429	-0.0321429	0.0217143	0.190429	0.0278571	-0.0984286	NA	-0.0294286	0.172571	-0.761857	-0.065	NA
264	0.249429	NA	-0.173571	-0.0655714	0.421857	0.187714	0.0111429	0.00828571	0.188857	0.454	0.135571	-0.140714	0.11	0.132	-0.065	-0.0365714	-0.02	0.0802857	-0.357857	0.179429	-0.016	0.123714	0.0365714	0.731	-0.0464286	0.100571	0.0311429	-0.00971429	-0.0314286	-0.158714	0.359286	NA	0.049	-0.034	-0.184286	-0.123429	0.147286	-0.000571429	-0.0151429	0.0717143	0.155429	0.112857	0.0335714	NA	-0.134429	-0.243429	-0.715857	0.095	NA
265	0.179429	NA	-0.0525714	-0.00657143	0.0598571	0.111714	0.0781429	-0.118714	0.0308571	0.188	-0.184429	0.358286	0.089	-0.106	0.033	0.126429	-0.434	0.305286	0.251143	-0.0755714	0.075	-0.165286	0.0245714	-0.559	-0.0184286	0.139571	0.00514286	0.133286	0.319571	-0.0387143	-0.0637143	NA	0.083	0.016	-0.500286	0.577571	-0.610714	-0.646571	-0.802143	-0.116286	-0.193571	0.125857	0.0585714	NA	-0.469429	-0.321429	-0.480857	0.011	NA
266	-0.267571	NA	0.243429	0.170429	-0.261143	-0.372286	-0.154857	0.0662857	0.00985714	0.205	0.274571	-0.0517143	-0.12	0.138	0.008	-0.0215714	0.545	-0.0987143	0.00814286	-0.211571	-0.017	-0.330286	-0.218429	0.177	0.127571	-0.00442857	0.0571429	-0.140714	-0.145429	0.0842857	-0.0847143	NA	-0.151	-0.031	0.198714	0.186571	0.484286	0.184429	0.338857	0.217714	-0.0755714	-0.0781429	0.0655714	NA	0.188571	0.0605714	0.630143	0.003	NA
267	-0.393	NA	-0.0448571	-0.153429	-0.609714	-0.455571	-0.353714	-0.0805714	-0.575	-0.0715714	0.0181429	-0.45	-0.155143	0.0321429	-0.334143	-0.236143	0.316571	-0.501571	-0.523714	0.0241429	-0.0592857	-0.540429	0.0315714	0.006	0.0695714	-0.0885714	0.0255714	-0.209143	-0.870143	0.162286	0.277143	-0.136286	-0.215857	NA	0.009	0.128571	-0.00985714	NA	-0.0697143	0.0168571	-0.084	0.0577143	0.327	NA	0.0201429	0.152286	-0.147571	-0.256714	-0.276
268	0.022	NA	0.0861429	0.315571	-0.0577143	-0.325571	-0.104714	-0.541571	0.037	-0.108571	-0.0758571	-0.298	0.0168571	-0.527857	0.0978571	0.00785714	-0.0534286	-0.712571	-0.144714	0.0381429	-0.0512857	0.197571	0.187571	-0.273	0.0265714	0.268429	-0.145429	-0.0551429	-0.281143	0.115286	-0.235857	-0.0762857	-0.00585714	NA	-0.499	-0.388429	-0.370857	NA	-0.278714	-0.0691429	0.125	-0.291286	-0.124	NA	-0.641857	-0.525714	-1.07057	0.0622857	0.174
269	0.313	NA	0.215143	-0.0414286	0.173286	-0.0385714	-0.0807143	0.122429	0.242	0.102429	0.131143	-0.088	-0.246143	-0.0988571	-0.0821429	0.0218571	-0.202429	-0.189571	-0.526714	-0.0208571	-0.00928571	-0.0324286	-0.0604286	-0.334	-0.0264286	-0.0285714	-0.160429	-0.00914286	0.107857	-0.0147143	0.000142857	-0.138286	-0.155857	NA	-0.19	0.398571	-0.0708571	NA	0.478286	0.0248571	0.296	0.122714	-0.126	NA	0.00814286	0.0422857	0.654429	-0.0447143	-0.264
270	-0.189	NA	-0.106857	-0.198429	0.346286	0.0394286	0.256286	0.0244286	0.24	0.167429	-0.0258571	-0.153	-0.449143	0.404143	0.101857	0.0588571	0.248571	0.0524286	0.190286	-0.406857	0.154714	0.385571	-0.162429	0.263	0.0955714	-0.352571	-0.0204286	0.0558571	0.791857	0.0872857	-0.174857	-0.0462857	-0.459857	NA	0.605	-0.289429	0.476143	NA	0.0172857	0.498857	-0.264	-0.0522857	-0.158	NA	0.609143	0.154286	0.0394286	-0.162714	-0.484
271	-0.308	NA	-0.144857	0.141571	0.0252857	0.427429	0.310286	0.119429	0.091	-0.0495714	-0.0178571	0.436	0.276857	0.369143	-0.151143	0.0108571	-0.150429	0.866429	0.190286	0.230143	-0.00828571	-0.371429	-0.308429	-0.033	0.0405714	0.206429	0.159571	0.0268571	0.493857	0.0982857	-0.0728571	0.249714	0.270143	NA	0.438	0.131571	0.122143	NA	-0.157714	0.252857	-0.111	0.103714	-0.047	NA	0.454143	0.504286	1.17143	-0.0727143	0.142
272	0.041	NA	0.192143	0.120571	-0.217714	0.231429	-0.288714	0.721429	-0.317	0.0864286	-0.0798571	0.437	0.264857	0.102143	-0.0951429	-0.299143	0.0975714	0.404429	0.517286	0.161143	-0.0882857	0.288571	-0.0864286	0.744	-0.0354286	-0.120571	0.141571	-0.340143	-0.683143	-0.139714	-0.144857	0.0997143	0.252143	NA	0.195	-0.202429	0.433143	NA	0.178286	-0.366143	-0.361	0.0197143	-0.023	NA	0.164143	0.137286	0.169429	-0.0327143	0.417
273	0.514	NA	-0.196857	-0.184429	0.340286	0.121429	0.261286	-0.365571	0.282	-0.126571	0.0501429	0.116	0.291857	-0.280857	0.462857	0.435857	-0.256429	0.0804286	0.297286	-0.0258571	0.0617143	0.0725714	0.398571	-0.373	-0.170429	0.115429	-0.000428571	0.530857	0.440857	-0.308714	0.351143	0.0477143	0.315143	NA	-0.558	0.221571	-0.579857	NA	-0.167714	-0.358143	0.399	0.0397143	0.151	NA	-0.613857	-0.464714	-0.816571	0.507286	0.291
274	0.0688571	NA	-0.182143	-0.477857	-0.609857	-0.231143	NA	0.137857	-0.525286	0.466	0.077	-0.207571	-0.102857	0.0398571	-0.0124286	-0.136714	0.113286	-0.445571	-0.0885714	-0.299429	0.115429	-0.435714	-0.405714	0.457429	0.104286	-0.249286	-0.0707143	-0.427714	-0.337571	-0.0437143	0.102429	-0.398143	0.130286	0.0942857	0.0877143	-0.108143	0.287857	NA	0.267286	0.410714	-0.659714	-0.0457143	-0.0635714	NA	0.333	0.242286	0.0314286	-0.240286	0.436286
275	-0.104143	NA	0.438857	0.0581429	0.478143	0.0258571	NA	0.0908571	0.290714	-0.03	-0.065	-0.216571	-0.160857	-0.0811429	0.0265714	-0.0147143	0.0742857	0.0274286	-0.0295714	-0.171429	-0.0625714	0.382286	-0.0937143	-0.348571	0.0492857	0.254714	0.199286	0.131286	0.0914286	0.130286	-0.170571	-0.00214286	-0.204714	-0.372714	-0.0422857	-0.0381429	-0.0351429	NA	-0.0327143	0.148714	-0.0857143	-0.300714	0.263429	NA	-0.13	-0.107714	-0.292571	0.282714	-0.343714
276	-0.0471429	NA	-0.257143	0.0881429	0.460143	0.0218571	NA	-0.142143	0.293714	-0.103	-0.088	0.288429	-0.0738571	0.0948571	-0.00442857	-0.0167143	-0.207714	0.169429	0.0374286	0.00657143	0.000428571	-0.0507143	0.390286	-0.110571	-0.0867143	-0.0692857	-0.00271429	0.0992857	-0.289571	-0.113714	0.111429	0.260857	-0.117714	-0.104714	-0.0642857	0.0978571	-0.100143	NA	-0.0717143	0.0637143	0.683286	0.0872857	-0.0155714	NA	-0.019	0.0102857	-0.735571	-0.194286	-0.193714
277	-0.0871429	NA	0.0338571	0.302143	-0.249857	0.254857	NA	-0.118143	-0.475286	-0.029	-0.018	0.192429	0.422143	-0.0151429	-0.163429	0.000285714	-0.0557143	0.384429	0.597429	0.615571	-0.0645714	0.191286	-0.0657143	0.179429	0.00728571	-0.257286	-0.156714	0.0142857	-0.233571	0.0142857	-0.236571	-0.157143	0.491286	0.316286	0.107714	-0.266143	-0.104143	NA	-0.247714	0.00371429	-0.136714	-0.206714	0.111429	NA	0.002	0.0902857	-0.384571	0.454714	0.634286
278	-0.0481429	NA	-0.0611429	0.297143	-0.0508571	-0.101143	NA	-0.119143	-0.0722857	-0.339	-0.091	-0.0375714	-0.151857	-0.0451429	0.000571429	0.156286	-0.0597143	0.0384286	-0.176571	0.207571	0.0234286	-0.187714	0.453286	-0.152571	0.0242857	-0.142286	0.0852857	0.188286	0.0264286	-0.0187143	0.214429	0.199857	-0.352714	0.259286	-0.265286	0.241857	-0.0991429	NA	0.0312857	-0.306286	0.0162857	0.455286	-0.121571	NA	-0.18	-0.236714	0.00642857	0.0787143	-0.597714
279	0.246857	NA	0.00485714	-0.0338571	0.142143	0.190857	NA	0.167857	0.562714	-0.078	0.1	0.0854286	0.146143	-0.0621429	0.143571	0.131286	-0.123714	-0.231571	0.193429	-0.261429	-0.110571	0.0742857	-0.450714	-0.121571	-0.0627143	0.143714	0.0612857	0.259286	0.769429	0.0352857	-0.362571	0.0468571	0.332286	-0.166714	0.299714	0.0178571	0.0428571	NA	-0.223714	0.0187143	-0.283714	-0.144714	-0.0905714	NA	0.041	0.0342857	-0.184571	-0.0692857	0.442286
280	-0.0291429	NA	0.0228571	-0.233857	-0.169857	-0.161143	NA	-0.0171429	-0.0742857	0.113	0.085	-0.104571	-0.0788571	0.0688571	0.00957143	-0.119714	0.259286	0.0574286	-0.533571	-0.0974286	0.0984286	0.0262857	0.172286	0.0964286	-0.0357143	0.319714	-0.115714	-0.264714	-0.0265714	-0.00371429	0.341429	0.0498571	-0.278714	-0.0257143	-0.123286	0.0548571	0.00785714	NA	0.277286	-0.339286	0.466286	0.155286	-0.0835714	NA	-0.047	-0.0327143	1.55943	-0.312286	-0.377714
281	0.245571	0.934286	0.557714	-0.0108571	0.0218571	-0.123	-0.0902857	0.396143	0.222571	0.437	0.288857	-0.206286	-0.222714	0.603	-0.0584286	-0.0654286	0.670571	-0.224571	-0.446714	-0.233	0.073	-0.260143	-0.128571	0.574857	-0.01	0.283	0.112857	-0.121857	0.797	0.226429	-0.0965714	-0.265857	-0.256857	0.0865714	0.589	0.0902857	0.681429	NA	0.631429	-0.227143	-0.296714	NA	-0.242571	0.0154286	NA	0.789714	0.160857	-0.0705714	NA
282	0.274571	0.0112857	-0.140286	-0.267857	-0.144143	0.017	0.190714	0.0701429	-0.188429	-0.004	0.00385714	-0.0352857	-0.177714	0.387	0.0455714	0.0135714	-0.850429	0.173429	-0.122714	-0.292	0.003	0.150857	0.161429	0.334857	-0.024	-0.444	-0.0881429	0.0641429	-0.016	-0.0575714	-0.490571	0.627143	-0.185857	0.147571	0.326	0.00828571	0.424429	NA	0.188429	0.349857	0.683286	NA	0.0714286	0.0984286	NA	0.488714	0.358857	-0.130571	NA
283	0.272571	-0.561714	-0.0682857	-0.149857	0.0998571	0.18	-0.0682857	-0.326857	-0.0174286	0.069	-0.00914286	0.0477143	0.112286	-0.298	0.00657143	-0.000428571	-0.106429	-0.209571	0.570286	0.154	-0.06	0.152857	-0.0915714	-0.00114286	-0.024	0.268	-0.0201429	-0.0788571	-0.185	-0.0455714	0.0574286	-0.426857	0.107143	-0.134429	-0.424	-0.176714	-0.378571	NA	0.187429	-0.191143	-0.294714	NA	-0.00257143	-0.00657143	NA	-0.492286	-0.188143	0.0644286	NA
284	-0.971429	-0.600714	0.0297143	0.484143	0.105857	0.176	-0.432286	0.0281429	0.0925714	-0.523	-0.0621429	0.393714	-0.186714	0.028	-0.00342857	-0.112429	0.162571	0.0724286	0.541286	-0.149	0.133	0.0518571	-0.434571	0.0748571	0.017	-0.222	0.0498571	-0.151857	-0.171	-0.107571	0.174429	1.06214	-0.178857	0.261571	0.095	0.0602857	-0.217571	NA	-0.179571	-0.401143	-0.675714	NA	-0.194571	0.293429	NA	0.149714	1.14386	-0.419571	NA
285	-0.269429	0.811286	0.0537143	-0.330857	-0.00214286	-0.361	0.0127143	0.147143	-0.303429	0.513	0.0418571	-0.435286	-0.202714	-0.009	-0.143429	0.0555714	0.221571	-0.153571	-0.793714	-0.129	-0.107	-0.285143	0.294429	-0.0271429	0.149	-0.348	0.142857	0.249143	-0.534	0.126429	-0.246571	-0.645857	-0.250857	0.213571	0.145	-0.238714	0.166429	NA	-0.564571	0.577857	0.177286	NA	-0.273571	-0.199571	NA	0.136714	-0.252143	-0.388571	NA
286	0.462571	-1.21771	-0.192286	0.232143	-0.473143	0.085	0.0887143	0.00114286	-0.328429	-0.352	-0.0751429	-0.0862857	0.363286	-0.374	-0.000428571	0.129571	0.0875714	0.427429	0.368286	0.32	-0.074	-0.0961429	0.160429	-0.483143	0.018	-0.012	-0.145143	0.00714286	-0.146	-0.101571	0.152429	-0.381857	0.465143	-0.164429	-0.071	0.00628571	-0.382571	NA	-0.0795714	-0.0561429	0.281286	NA	0.204429	-0.141571	NA	-0.206286	-0.639143	0.473429	NA
287	-0.0144286	0.623286	-0.240286	0.0431429	0.391857	0.026	0.298714	-0.315857	0.522571	-0.14	-0.188143	0.321714	0.314286	-0.337	0.153571	-0.0204286	-0.185429	-0.0855714	-0.116714	0.329	0.032	0.285857	0.0384286	-0.473143	-0.126	0.475	-0.0521429	0.0321429	0.255	-0.0405714	0.449429	0.0311429	0.300143	-0.410429	-0.66	0.250286	-0.293571	NA	-0.183571	-0.0521429	0.125286	NA	0.437429	-0.0595714	NA	-0.866286	-0.584143	0.471429	NA
288	-0.166	NA	0.105571	-0.184857	0.231714	0.436143	-0.611714	0.301714	0.108571	0.457143	-0.0555714	0.531571	-0.00985714	0.125286	0.0325714	-0.0561429	0.198714	0.0324286	-0.0831429	0.219857	-0.0811429	-0.0697143	-0.239714	0.645286	0.182143	-0.248286	-0.08	-0.0604286	0.102286	0.405714	-0.931	-0.412571	0.0104286	0.528286	0.409857	-0.0875714	0.0607143	0.392143	-0.0357143	0.492429	-0.231286	0.0528571	-0.400714	NA	0.367	0.328143	0.007	-0.320571	-0.0722857
289	0.1	NA	0.0315714	-0.0568571	-0.0342857	-0.322857	0.139286	-0.123286	0.140571	-0.368857	0.0234286	0.129571	0.212143	-0.152714	-0.116429	-0.0591429	-0.0822857	-0.00157143	0.349857	-0.113143	0.00685714	-0.184714	-0.117714	0.232286	-0.0778571	0.407714	0.009	0.0715714	-0.239714	-0.161286	0.23	-0.149571	0.202429	0.0552857	-0.265143	0.116429	-0.137286	-0.244857	0.102286	-0.204571	0.00671429	-0.279143	0.125286	NA	-0.287	-0.357857	0.012	0.266429	0.210714
290	0.018	NA	0.112571	0.0441429	-0.169286	-0.146857	0.0702857	0.0497143	-0.221429	0.157143	-0.102571	-0.537429	-0.0638571	0.141286	-0.118429	-0.0981429	0.210714	-0.168571	-0.365143	0.0118571	0.125857	-0.137714	-0.0807143	0.482286	0.101143	0.00171429	0.056	-0.0954286	-0.104714	0.0127143	0.059	-0.125571	-0.0975714	-0.0287143	0.154857	-0.202571	0.408714	0.191143	0.0382857	-0.0215714	-0.176286	-0.123143	-0.0777143	NA	0.172	0.148143	-0.092	-0.0595714	-0.414286
291	-0.064	NA	0.0865714	0.0711429	-0.389286	-0.397857	0.110286	-0.205286	-0.226429	-0.0678571	0.146429	-0.171429	-0.162857	-0.197714	-0.0724286	-0.0431429	-0.129286	-0.100571	-0.331143	-0.0541429	-0.0941429	0.232286	0.291286	0.243286	-0.172857	-0.118286	0.258	0.00657143	-0.140714	-0.244286	0.228	-0.242571	-0.189571	-0.187714	-0.0961429	-0.239571	-0.352286	-0.0618571	-0.0267143	-0.0765714	-0.0602857	-0.105143	0.234286	NA	-0.063	-0.0388571	0.737	0.215429	-0.355286
292	-0.163	NA	-0.00542857	-0.192857	-0.443286	0.0491429	-0.190714	0.251714	-0.310429	-0.00785714	-0.0535714	-0.0304286	-0.186857	0.462286	-0.171429	0.158857	0.147714	0.240429	-0.0451429	-0.143143	-0.0671429	0.0182857	-0.278714	-0.411714	0.0561429	-0.239286	-0.038	0.113571	0.218286	0.0797143	-0.037	0.519429	-0.209571	-0.154714	0.448857	-0.0705714	0.277714	0.582143	0.00228571	0.149429	-0.243286	0.144857	-0.0257143	NA	0.454	0.520143	0.788	-0.138571	0.0277143
293	0.26	NA	-0.203429	0.385143	0.623714	0.512143	0.309286	-0.299286	0.323571	-0.0198571	-0.0755714	0.362571	0.116143	-0.349714	0.291571	0.122857	-0.257286	-0.0505714	0.744857	0.119857	-0.00814286	0.306286	0.472286	-0.350714	0.0801429	0.0157143	-0.074	0.0875714	-0.199714	-0.0482857	0.03	-0.118571	0.137429	0.215286	-0.445143	0.0494286	-0.230286	-0.496857	-0.145714	-0.202571	0.783714	0.116857	-0.0787143	NA	-0.518	-0.441857	-0.446	0.350429	0.0887143
294	0.015	NA	-0.127429	-0.0658571	0.180714	-0.129857	0.173286	0.0247143	0.185571	-0.149857	0.117429	-0.284429	0.0951429	-0.0287143	0.154571	-0.0251429	-0.0882857	0.0484286	-0.270143	-0.0411429	0.117857	-0.164714	-0.0467143	-0.840714	-0.168857	0.180714	-0.131	-0.123429	0.364286	-0.0442857	0.421	0.529429	0.146429	-0.427714	-0.207143	0.434429	-0.0272857	-0.361857	0.0652857	-0.136571	-0.0792857	0.192857	0.223286	NA	-0.125	-0.157857	-1.006	-0.313571	0.514714
295	0.217	0.227571	-0.009	0.247429	-0.157571	-0.000285714	0.190429	0.0645714	-0.234286	-0.00857143	-0.0774286	0.182571	0.0368571	0.0981429	-0.0897143	-0.00885714	0.0905714	-0.131857	-0.513857	0.134714	0.0394286	0.273286	0.306	0.0725714	-0.00114286	0.174286	0.207857	0.0748571	0.350143	0.278571	-0.429857	-0.120429	0.0372857	0.0267143	-0.0577143	-0.0618571	0.0815714	NA	0.111143	-0.472857	0.317286	0.166857	0.0178571	-0.0708571	-0.0624286	0.168714	0.0185714	-0.0277143	-0.163857
296	-0.218	0.362571	0.565	-0.324571	-0.000571429	-0.268286	-0.193571	0.157571	0.0747143	0.109429	0.106571	-0.470429	-0.415143	0.260143	-0.0377143	-0.160857	0.604571	-0.424857	-0.669857	-0.383286	-0.152571	-0.0787143	-0.439	0.568571	0.290857	-0.0757143	0.00785714	-0.119143	-0.849857	-0.0574286	-0.0448571	0.527571	-0.495714	-0.00128571	0.616286	0.149143	0.253571	NA	0.376143	0.0961429	-0.556714	-0.258143	-0.0401429	-0.140857	0.541571	0.580714	0.789571	-0.270714	-0.435857
297	0.006	-0.234429	0.049	-0.262571	0.169429	0.100714	0.138429	0.00657143	0.160714	-0.168571	-0.206429	0.335571	0.498857	0.150143	0.00928571	0.0791429	-0.104429	0.244143	0.290143	0.367714	0.0674286	-0.344714	0.232	0.00857143	0.0178571	0.0902857	0.155857	0.119857	0.223143	0.237571	0.232143	-0.149429	0.502286	-0.0362857	0.000285714	0.187143	-0.170429	NA	-0.147857	0.158143	0.203286	-0.186143	0.0158571	0.0381429	0.0715714	0.220714	0.258571	0.235286	0.705143
298	-0.081	-0.0914286	-0.316	0.163429	-0.198571	-0.118286	-0.260571	0.190571	-0.451286	0.508429	0.121571	0.412571	-0.0501429	-0.151857	-0.179714	0.135143	-0.209429	-0.0678571	0.521143	-0.251286	-0.258571	0.0742857	-0.145	-0.408429	0.170857	0.163286	-0.0711429	-0.267143	-0.484857	-0.255429	-0.294857	-0.160429	0.0132857	-0.0902857	0.323286	-0.327857	-0.00342857	NA	-0.0708571	0.157143	-0.140714	-0.287143	-0.0661429	0.109143	0.307571	0.293714	0.120571	-0.139714	0.132143
299	0.054	-0.0514286	0.042	-0.428571	-0.188571	-0.0992857	-0.00157143	-0.0504286	-0.0522857	-0.462571	-0.0534286	0.180571	0.0568571	0.0161429	0.169286	0.000142857	-0.0244286	-0.0428571	-0.531857	0.157714	0.0684286	0.0992857	0.012	0.0625714	-0.0231429	0.0212857	-0.0791429	0.0688571	0.366143	0.0185714	0.0511429	-0.132429	0.0972857	0.329714	-0.0517143	-0.236857	-0.0134286	NA	-0.210857	-0.154857	-0.0697143	0.0298571	0.0278571	0.0931429	-0.0334286	-0.115286	-0.205429	-0.133714	-0.0478571
300	0.116	-0.324429	-0.361	0.269429	-0.0415714	0.205714	0.0164286	-0.284429	0.0947143	-0.147571	-0.129429	-0.0884286	-0.0561429	-0.187857	0.118286	0.0501429	-0.439429	0.0641429	-0.0938571	0.0137143	-0.0115714	0.241286	0.02	-0.169429	-0.382143	0.0352857	-0.0911429	0.138857	0.379143	0.0355714	0.353143	-0.293429	-0.0707143	0.0707143	-0.572714	0.253143	-0.239429	NA	-0.0198571	0.0541429	0.00628571	0.208857	0.0418571	-0.234857	-0.584429	-0.795286	-0.413429	0.116286	-0.126857
301	-0.094	0.111571	0.03	0.335429	0.417429	0.179714	0.110429	-0.0844286	0.407714	0.169429	0.238571	-0.552429	-0.0711429	-0.184857	0.0102857	-0.0948571	0.0825714	0.359143	0.998143	-0.0392857	0.247429	-0.264714	0.014	-0.134429	-0.0731429	-0.408714	-0.130143	-0.0161429	0.0161429	-0.257429	0.133143	0.328571	-0.0837143	-0.299286	-0.257714	0.0371429	0.0915714	NA	-0.0378571	0.162143	0.240286	0.325857	0.00285714	0.206143	-0.240429	-0.353286	-0.568429	0.220286	-0.0628571
302	-0.137429	NA	-0.0395714	0.105429	-0.227429	0.174714	-0.207714	-0.0422857	-0.206286	0.0781429	0.124571	0.241714	0.179571	-0.0494286	-0.0514286	-0.086	-0.0107143	0.0734286	-0.0398571	0.275286	-0.0584286	-0.0195714	-0.281286	-0.0804286	0.140143	-0.224143	-0.0611429	0.0262857	0.308286	0.250714	0.149429	NA	0.176714	0.339714	0.169429	-0.322286	-0.262571	NA	0.120143	-0.0282857	-0.0605714	NA	NA	0.0405714	NA	0.217286	0.425714	-0.286	0.281
303	0.462571	NA	-0.161571	0.135429	-0.0614286	-0.141286	0.138286	-0.175286	0.0247143	-0.231857	0.0325714	-0.325286	0.261571	-0.107429	0.107571	0.352	-0.294714	0.126429	-0.0418571	0.0882857	-0.0744286	0.201429	0.605714	-0.635429	-0.0168571	0.340857	-0.374143	0.261286	-0.761714	-0.0682857	-0.683571	NA	0.307714	-0.356286	-0.591571	0.212714	-0.438571	NA	-0.210857	0.194714	0.359429	NA	NA	-0.109429	NA	-0.332714	-0.720286	0.68	0.201
304	0.0865714	NA	0.0474286	0.414429	-0.345429	-0.315286	-0.175714	0.236714	-0.330286	0.390143	0.226571	-0.828286	-0.545429	0.257571	-0.0524286	-0.126	0.227286	-0.191571	0.502143	-0.553714	0.143571	0.281429	-0.222286	-0.0404286	0.119143	-0.424143	0.0258571	-0.0147143	-0.278714	-0.0232857	-0.0245714	NA	-0.545286	-0.431286	0.516429	0.217714	0.742429	NA	0.298143	0.0187143	-0.431571	NA	NA	0.163571	NA	0.340286	-0.0302857	-0.387	-0.569
305	-0.0224286	NA	-0.0395714	0.339429	-0.137429	0.0937143	0.100286	-0.185286	-0.0412857	0.348143	-0.193429	-0.147286	0.0265714	-0.229429	0.148571	0.043	-0.0747143	-0.209571	0.326143	0.0522857	0.0325714	-0.170571	0.331714	0.0165714	-0.270857	-0.0101429	0.0968571	0.0592857	0.932286	-0.0572857	0.338429	NA	0.0747143	0.150714	-0.0935714	0.0207143	-0.304571	NA	-0.108857	-0.0632857	0.767429	NA	NA	-0.0354286	NA	-0.152714	-0.282286	0.303	-0.085
306	-0.0664286	NA	0.110429	-0.409571	-0.210429	-0.120286	0.0222857	-0.0542857	-0.386286	-0.143857	-0.333429	0.0397143	0.126571	-0.103429	0.0465714	-0.059	0.0392857	0.0154286	-0.665857	0.203286	-0.0444286	-0.207571	-0.0932857	-0.158429	0.00514286	0.160857	0.0738571	-0.0327143	-0.737714	0.0297143	-0.164571	NA	0.0967143	-0.144286	-0.207571	-0.00328571	-0.0355714	NA	0.0781429	-0.231286	0.265429	NA	NA	-0.0254286	NA	-0.209714	0.173714	0.034	0.094
307	-0.155429	NA	-0.151571	-0.398571	0.596571	0.144714	0.109286	-0.0302857	0.658714	-0.0728571	0.0825714	0.319714	-0.149429	0.0515714	-0.0404286	-0.139	-0.104714	-0.160571	-0.375857	-0.0997143	-0.177429	-0.262571	-0.127286	0.828571	0.0571429	0.0608571	0.160857	-0.215714	0.0132857	-0.0692857	0.0194286	NA	-0.163286	0.304714	0.0424286	-0.214286	0.302429	NA	-0.303857	0.128714	-0.546571	NA	NA	-0.214429	NA	-0.158714	0.260714	-0.355	-0.171
308	-0.167429	NA	0.234429	-0.186571	0.385571	0.163714	0.0132857	0.250714	0.280714	-0.367857	0.0605714	0.699714	0.100571	0.180571	-0.158429	0.015	0.218286	0.346429	0.295143	0.0342857	0.178571	0.177429	-0.213286	0.0695714	-0.0338571	0.0958571	0.0778571	-0.0837143	0.524286	-0.0622857	0.365429	NA	0.0527143	0.136714	0.164429	0.0887143	-0.00357143	NA	0.127143	-0.0192857	-0.353571	NA	NA	0.180571	NA	0.296286	0.172714	0.011	0.249
309	-0.345143	NA	0.236	0.366286	0.270286	0.0677143	-0.0774286	0.0274286	0.362429	0.397	0.292286	0.111143	-0.205429	-0.0342857	-0.0418571	-0.119	0.0245714	-0.151	0.536143	-0.148286	0.00671429	-0.271571	-0.623	-0.217	0.00314286	-0.0342857	-0.0644286	-0.251857	-0.481143	-0.0795714	0.242714	NA	-0.371571	-0.231714	-0.166	0.144286	0.241571	NA	0	0.257	-0.610143	-0.0242857	NA	-0.100857	NA	-0.333571	0.299143	NA	-0.461143
310	0.472857	NA	0.083	-0.0367143	-0.682714	-0.178286	0.399571	0.0604286	-0.612571	-0.233	-0.0557143	0.101143	0.0715714	0.145714	0.0581429	0.093	0.239571	0.081	-0.0428571	-0.0102857	0.0297143	0.319429	0.297	0.426	-0.0358571	-0.436286	-0.0464286	0.256143	0.0458571	0.122429	-0.455286	NA	-0.0945714	-0.0607143	0.363	-0.353714	0.413571	NA	0.313	-0.318	0.450857	-0.278286	NA	0.0381429	NA	0.207429	-0.229857	NA	0.0808571
311	-0.239143	NA	0.078	-0.150714	-0.172714	-0.361286	-0.103429	0.113429	-0.0635714	-0.05	-0.0547143	-0.157857	0.0135714	0.192714	-0.394857	-0.248	0.134571	-0.333	-0.546857	-0.159286	-0.0942857	-0.410571	-0.566	0.01	0.0791429	-0.0992857	0.0935714	-0.429857	-0.128143	-0.0365714	-0.141286	NA	0.0164286	0.0382857	0.193	0.0472857	0.0965714	NA	0.228	0.425	-0.474143	0.0497143	NA	0.334143	NA	0.161429	-0.0118571	NA	0.228857
312	-0.0641429	NA	-0.157	-0.104714	-0.0957143	0.320714	0.0345714	0.290429	-0.000571429	0.08	-0.00471429	0.139143	0.0555714	0.226714	-0.219857	0.14	-0.0154286	0.415	0.182143	0.185714	-0.158286	0.121429	0.206	-0.062	-0.0298571	0.270714	0.0765714	0.212143	0.0548571	0.00442857	0.0497143	NA	0.102429	0.351286	0.448	-0.170714	-0.135429	NA	0.126	0.086	-0.119143	-0.0212857	NA	-0.229857	NA	0.612429	0.678143	NA	-0.0451429
313	-0.385143	NA	0.15	0.289286	0.298286	0.186714	-0.0564286	-0.0375714	0.184429	-0.138	0.00928571	0.174143	0.148571	0.125714	0.178143	-0.516	-0.0874286	-0.043	0.593143	0.426714	0.100714	-0.235571	-0.017	-0.052	0.0391429	-0.138286	0.0835714	-0.342857	0.421857	0.173429	0.138714	NA	0.0554286	0.262286	0.001	-0.151714	0.0595714	NA	-0.438	0.02	0.0878571	0.140714	NA	0.0811429	NA	0.144429	0.0561429	NA	-0.0221429
314	0.0188571	NA	-0.173	-0.152714	-0.346714	-0.0592857	-0.130429	-0.136571	-0.259571	-0.036	-0.0247143	-0.263857	0.0195714	-0.462286	0.0741429	0.286	-0.246429	-0.01	-0.263857	-0.110286	0.0547143	-0.209571	0.272	-0.201	-0.0868571	0.286714	-0.000428571	-0.00985714	0.495857	-0.185571	0.231714	NA	0.279429	-0.289714	-0.566	0.393286	-0.429429	NA	-0.13	-0.224	0.156857	0.134714	NA	-0.0578571	NA	-0.677571	-0.0548571	NA	0.391857
315	0.541857	NA	-0.217	-0.210714	0.729286	0.0237143	-0.0664286	-0.317571	0.389429	-0.02	-0.161714	-0.103857	-0.103429	-0.194286	0.346143	0.364	-0.0494286	0.041	-0.457857	-0.184286	0.0607143	0.686429	0.431	0.096	0.0311429	0.150714	-0.142429	0.566143	-0.409143	0.00142857	-0.0662857	NA	0.0124286	-0.0697143	-0.273	0.0912857	-0.246429	NA	-0.099	-0.246	0.507857	-0.00128571	NA	-0.0648571	NA	-0.114571	-0.736857	NA	-0.173143
316	-0.122429	-0.190714	-0.0481429	-0.282429	-0.0854286	0.0897143	0.115714	-0.355714	0.00842857	-0.0755714	-0.127429	0.0217143	-0.158429	-0.269286	0.135	-0.110429	-0.202	-0.288429	0.0338571	-0.034	0.083	0.202714	0.126	-0.029	-0.358857	-0.0584286	-0.195714	-0.193	0.357857	-0.0575714	0.0778571	NA	-0.194714	-0.187143	-0.323143	0.0441429	0.000142857	NA	0.144571	0.0345714	0.0961429	-0.184857	0.179857	NA	-0.428286	-0.419714	-0.109429	-0.105	-0.165
317	0.0365714	-0.177714	-0.221143	0.121571	0.0605714	0.344714	-0.504286	0.0912857	-0.107571	0.788429	0.0145714	-0.237286	-0.249429	-0.0882857	0.072	0.0905714	-0.121	-0.331429	-0.469143	-0.408	-0.111	-0.118286	0.156	0.06	0.0451429	-0.167429	0.0812857	0.142	-0.274143	0.108429	0.00285714	NA	-0.190714	-0.104143	-0.266143	-0.121857	-0.268857	NA	-0.439429	0.628571	0.0781429	0.202143	-0.0731429	NA	-0.0812857	-0.219714	0.286571	-0.161	-0.36
318	0.0505714	0.620286	-0.0601429	0.154571	0.328571	-0.230286	-0.0472857	0.377286	0.280429	0.0714286	0.549571	-0.162286	-0.127429	0.835714	-0.056	0.143571	0.401	0.394571	1.30286	0.088	0.135	-0.305286	-0.327	0.266	0.247143	0.00457143	0.118286	0.209	0.306857	0.0944286	-0.361143	NA	-0.122714	0.0968571	0.861857	-0.247857	0.405143	NA	0.183571	-0.405429	-0.439857	0.131143	-0.0611429	NA	0.919714	0.832286	1.13957	-0.117	0.001
319	0.0865714	0.754286	0.421857	-0.385429	-0.165429	-0.447286	-0.219286	0.162286	-0.241571	0.145429	0.251571	-0.439286	-0.0304286	0.271714	-0.182	-0.0434286	0.404	0.0225714	-0.134143	-0.177	-0.137	0.0997143	-0.516	0.265	0.0651429	-0.273429	-0.0577143	-0.081	-0.673143	0.206429	-0.284143	NA	-0.00671429	-0.0681429	0.428857	-0.0248571	0.795143	NA	0.430571	0.0265714	-0.245857	0.0341429	-0.279143	NA	0.392714	0.342286	-0.0284286	-0.223	0.097
320	0.0195714	-0.363714	0.181857	-0.0594286	-0.0934286	0.0557143	0.0477143	-0.0737143	0.0374286	-0.458571	-0.179429	0.409714	0.0365714	-0.532286	-0.074	-0.0554286	-0.097	-0.0804286	-0.535143	0.12	0.06	-0.412286	0.11	-0.231	0.249143	0.453571	-0.0977143	0.059	0.480857	-0.0955714	-0.120143	NA	0.0242857	0.176857	-0.103143	-0.00985714	-0.432857	NA	0.0285714	-0.0334286	0.111143	-0.150857	-0.100143	NA	-0.249286	0.0142857	-0.409429	-0.163	0.068
321	0.0435714	-0.478714	-0.252143	0.283571	-0.156429	0.179714	0.372714	-0.211714	-0.0825714	-0.488571	-0.229429	0.460714	0.446571	-0.116286	0.249	0.202571	-0.237	0.395571	-0.0771429	0.348	0.012	0.187714	0.473	-0.312	-0.130857	0.0755714	0.0982857	0.248	0.0358571	-0.131571	0.545857	NA	0.458286	0.0958571	-0.472143	0.252143	-0.450857	NA	-0.102429	-0.123429	0.354143	0.112143	0.199857	NA	-0.450286	-0.368714	-0.146429	0.616	0.409
322	-0.114429	-0.163714	-0.0221429	0.167571	0.111571	0.00771429	0.234714	0.0102857	0.105429	0.0174286	-0.279429	-0.0532857	0.0825714	-0.101286	-0.144	-0.227429	-0.148	-0.112429	-0.121143	0.063	-0.042	0.345714	-0.022	-0.019	-0.116857	-0.0344286	0.0532857	-0.384	-0.234143	-0.124571	0.138857	NA	0.0322857	-0.0101429	-0.126143	0.108143	-0.0478571	NA	-0.245429	-0.127429	0.0461429	-0.143857	0.133857	NA	-0.103286	-0.180714	-0.732429	0.153	-0.05
323	0.0611429	NA	-0.207429	0.271571	-0.390429	0.0114286	0.243429	0.0547143	-0.364857	0.549857	-0.187	0.335857	0.238	0.0754286	-0.278714	0.138714	-0.111429	0.349857	0.903857	0.207714	0.157286	0.114857	0.180571	-0.241571	-0.0575714	-0.00542857	-0.0702857	0.179143	-0.186286	0.344286	0.0401429	NA	0.300286	-0.0578571	-0.0882857	-0.0721429	-0.311143	NA	0.00614286	-0.269714	-0.215	NA	0.092	NA	0.0251429	-0.0731429	-0.327286	0.328714	NA
324	-0.329857	NA	0.478571	-0.0924286	-0.476429	-0.478571	-0.342571	0.276714	-0.377857	-0.409143	0.218	-0.531143	-0.145	0.560429	-0.216714	-0.149286	0.657571	0.0458571	-0.187143	-0.127286	-0.0607143	-0.261143	-0.423429	0.790429	0.137429	-0.361429	0.242714	-0.122857	-0.661286	0.125286	-0.198857	NA	-0.221714	-0.274857	0.831714	-0.233143	0.887857	NA	0.548143	0.450286	-0.373	NA	-0.206	NA	0.687143	0.697857	1.57871	-0.572286	NA
325	-0.720857	NA	-0.135429	0.222571	0.160571	0.0954286	-0.152571	-0.121286	0.354143	-0.178143	0.151	0.490857	0.317	0.0514286	0.00728571	-0.133286	-0.222429	0.145857	0.966857	0.263714	-0.0647143	-0.277143	-0.0114286	-0.429571	-0.0475714	0.0105714	-0.121286	0.0821429	0.472714	-0.109714	-0.0808571	NA	0.270286	-0.0328571	-0.196286	0.156857	-0.0521429	NA	-0.437857	-0.975714	-0.212	NA	-0.073	NA	-0.170857	-0.118143	-0.173286	0.223714	NA
326	-0.0898571	NA	-0.0984286	0.00957143	0.214571	0.298429	-0.00957143	-0.0202857	0.269143	-0.172143	-0.158	0.294857	0.019	-0.309571	-0.0737143	-0.117286	0.0105714	0.0438571	-0.0591429	0.221714	-0.0727143	-0.138143	-0.189429	0.0294286	0.157429	-0.123429	0.105714	-0.281857	0.237714	0.282286	0.222143	NA	0.0662857	0.740143	-0.0342857	0.0408571	-0.0371429	NA	-0.133857	-0.504714	-0.184	NA	-0.207	NA	-0.136857	-0.115143	0.404714	-0.622286	NA
327	0.555143	NA	0.412571	-0.330429	0.489571	0.177429	-0.106571	0.111714	0.253143	0.376857	-0.055	-0.328143	-0.306	-0.337571	0.0372857	0.0567143	-0.0544286	-0.451143	-0.304143	-0.483286	-0.0347143	0.103857	-0.145429	-0.143571	-0.166571	0.467571	-0.126286	0.104143	0.0177143	0.0222857	-0.332857	NA	-0.320714	-0.184857	-0.347286	0.0228571	-0.206143	NA	0.0361429	0.173286	0.219	NA	0.633	NA	-0.283857	-0.354143	-0.457286	-0.0992857	NA
328	0.390143	NA	-0.392429	-0.0174286	0.0435714	0.0124286	0.165429	-0.323286	-0.0348571	-0.158143	-0.126	0.0138571	0.078	-0.0575714	0.215286	0.141714	-0.230429	0.112857	0.0348571	0.0647143	0.0272857	0.116857	0.452571	-0.325571	-0.0725714	-0.0174286	0.0367143	0.0441429	0.100714	-0.0377143	0.503143	NA	0.111286	-0.0988571	-0.322286	0.190857	-0.354143	NA	-0.217857	1.03929	0.66	NA	-0.179	NA	-0.263857	-0.158143	-0.440286	0.603714	NA
329	0.134143	NA	-0.0574286	-0.0634286	-0.0414286	-0.116571	0.202429	0.0217143	-0.0988571	-0.00914286	0.157	-0.276143	-0.201	0.0174286	0.309286	0.0627143	-0.0494286	-0.247143	-1.35514	-0.147286	0.0482857	0.340857	0.136571	0.320429	0.0494286	0.0295714	-0.0672857	-0.00485714	0.0187143	-0.626714	-0.152857	NA	-0.205714	-0.0908571	0.156714	-0.106143	0.0728571	NA	0.199143	0.0872857	0.105	NA	-0.06	NA	0.143143	0.120857	-0.585286	0.137714	NA
330	-0.240143	0.498571	0.161286	-0.235143	-0.151	-0.409714	0.0461429	0.161857	-0.283429	0.0632857	0.208857	-0.247429	-0.106	0.177857	0.100143	-0.0374286	0.400857	-0.463429	0.0828571	-0.375429	0.0925714	-0.0518571	0.0491429	0.483714	0.177286	0.0191429	0.130143	-0.06	-1.28786	0.123143	-0.0827143	0.0861429	-0.0734286	NA	0.354857	0.508	0.442571	NA	0.318	0.0127143	0.103857	-0.118714	-0.109714	0.0628571	0.309429	0.149857	0.0378571	0.246857	-0.0707143
331	0.311857	-0.558429	0.167286	-0.114143	-0.046	0.219286	-0.0428571	-0.202143	0.205571	0.371286	0.103857	-0.0414286	-0.081	-0.000142857	0.0441429	0.0125714	-0.201143	-0.222429	0.408857	0.0705714	-0.0324286	0.201143	0.177143	0.0677143	-0.0927143	0.0821429	0.0651429	-0.004	0.375143	-0.130857	0.182286	-0.0608571	-0.0874286	NA	-0.246143	-0.152	-0.512429	NA	-0.323	0.246714	0.292857	0.00528571	0.201286	0.0198571	-0.234571	-0.186143	0.708857	0.184857	-0.116714
332	0.329857	-0.252429	-0.247714	0.349857	-0.051	0.208286	0.0501429	0.0308571	-0.0344286	0.214286	0.0278571	0.189571	0.025	-0.188143	-0.0918571	0.0555714	-0.224143	0.0745714	0.194857	0.123571	-0.00142857	-0.228857	-0.00985714	-0.311286	-0.0377143	-0.229857	-0.131857	0.086	0.789143	-0.000857143	0.160286	-0.324857	0.119571	NA	-0.292143	-0.064	-0.0814286	NA	-0.04	0.247714	0.0628571	-0.0227143	-0.192714	-0.165143	-0.121571	-0.0371429	-0.0161429	-0.151143	0.0182857
333	-0.110143	-0.380429	-0.228714	-0.436143	-0.081	-0.0787143	0.0381429	-0.189143	-0.217429	-0.0237143	-0.274143	0.318571	0.124	-0.227143	-0.00285714	-0.0614286	-0.218143	-0.0794286	0.298857	0.297571	-0.0934286	0.251143	0.322143	0.0157143	-0.0947143	0.0901429	0.0301429	-0.039	0.351143	-0.144857	-0.170714	0.0571429	0.123571	NA	-0.479143	-0.52	-0.333429	NA	-0.114	0.0117143	0.00185714	0.191286	0.216286	-0.265143	-0.484571	-0.536143	0.0878571	-0.0721429	0.175286
334	0.143857	0.170571	0.0822857	-0.0941429	0.273	0.0742857	-0.0438571	0.138857	0.219571	0.267286	0.154857	-0.257429	0.177	-0.154143	0.124143	0.0235714	0.0528571	0.0195714	0.0958571	0.116571	-0.0794286	-0.167857	0.143143	-0.0522857	-0.0787143	0.0741429	-0.232857	0.071	0.657143	0.157143	-0.0817143	0.433143	0.177571	NA	0.483857	-0.356	0.0385714	NA	-0.331	0.0797143	0.248857	-0.115714	-0.163714	0.257857	0.377429	0.453857	-0.761143	0.229857	0.0832857
335	0.152857	-0.0474286	-0.169714	0.379857	0.014	0.0442857	-0.0138571	-0.211143	-0.0614286	-0.531714	-0.155143	0.495571	0.357	-0.0481429	0.0821429	0.0445714	-0.195143	0.441571	0.973857	0.270571	0.0955714	0.222143	-0.0708571	-0.426286	-0.0957143	0.137143	-0.0168571	0.104	-0.408857	-0.0728571	0.502286	-0.0178571	0.350571	NA	-0.391143	0.417	-0.0284286	NA	0.1	-0.323286	-0.219143	0.0732857	0.0942857	0.104857	-0.395571	-0.398143	0.399857	-0.0741429	0.498286
336	-0.588143	0.569571	0.235286	0.149857	0.042	-0.0577143	-0.0338571	0.270857	0.171571	-0.360714	-0.0661429	-0.457429	-0.496	0.439857	-0.255857	-0.0374286	0.384857	0.229571	-2.05514	-0.503429	0.0185714	-0.225857	-0.610857	0.222714	0.222286	-0.172857	0.156143	-0.158	-0.475857	0.0691429	-0.509714	-0.172857	-0.610429	NA	0.569857	0.167	0.474571	NA	0.39	-0.275286	-0.491143	-0.0127143	-0.0457143	-0.0151429	0.549429	0.553857	-0.457143	-0.364143	-0.587714
337	0.436429	NA	-0.280857	0.229286	-0.0581429	0.187714	-0.0854286	-0.0777143	-0.0541429	-0.403857	-0.271286	0.0887143	0.0298571	-0.152571	0.278571	-0.044	-0.219714	-0.0147143	0.546857	0.00828571	-0.015	0.243571	0.0181429	-0.520143	0.0118571	-0.0461429	-0.442714	0.012	-0.480714	-0.0227143	-0.232857	0.687857	0.0194286	NA	-0.258714	0.150571	-0.431857	NA	0.129857	-0.0157143	0.426286	-0.0415714	0.256286	NA	NA	-0.323714	-1.00114	0.0621429	NA
338	0.155429	NA	-0.162857	0.0222857	0.0768571	0.549714	-0.0844286	-0.0527143	0.271857	0.339143	0.219714	0.00271429	0.0268571	0.193429	0.0495714	0.14	-0.298714	0.367286	0.571857	0.220286	0.095	-0.0974286	0.00514286	-0.0541429	-0.147143	0.305857	-0.00471429	0.138	0.408286	-0.135714	0.271143	0.209857	-0.0225714	NA	-0.0457143	0.128571	-0.0948571	NA	-0.182143	0.00328571	-0.0487143	0.252429	0.153286	NA	NA	-0.0437143	-0.652143	0.222143	NA
339	-0.345571	NA	0.502143	0.00128571	-0.0281429	-0.407286	0.0775714	0.333286	-0.382143	-0.0908571	0.0217143	0.491714	0.0618571	0.0854286	-0.247429	-0.249	0.434286	0.00828571	0.145857	-0.0807143	-0.19	-0.274429	-0.186857	0.496857	0.180857	-0.0401429	0.189286	-0.512	-0.0407143	-0.0277143	-0.0448571	-0.0581429	0.0714286	NA	0.582286	-0.0274286	0.390143	NA	0.410857	-0.0417143	-0.109714	-0.0525714	-0.259714	NA	NA	0.366286	0.375857	-0.0888571	NA
340	-0.110571	NA	0.133143	0.181286	0.176857	-0.275286	0.0915714	-0.0677143	0.344857	-0.0778571	-0.00128571	-0.0672857	0.000857143	0.000428571	0.0935714	0.115	0.427286	-0.222714	0.185857	0.233286	0.067	0.474571	0.209143	0.201857	0.269857	-0.226143	0.166286	0.236	-0.478714	0.0922857	-0.367857	-0.126143	-0.0545714	NA	-0.0247143	-0.245429	0.166143	NA	-0.186143	-0.358714	0.545286	0.0444286	0.0912857	NA	NA	-0.0387143	-0.404143	0.212143	NA
341	-0.105571	NA	-0.0568571	0.0192857	-0.00714286	-0.347286	-0.0394286	0.0742857	0.00385714	0.410143	0.140714	-0.286286	-0.457143	0.0314286	-0.0984286	-0.18	-0.00871429	-0.574714	-0.0821429	-0.433714	0.032	0.120571	-0.0618571	0.370857	0.0528571	-0.209143	0.0572857	-0.237	0.473286	-0.0597143	-0.148857	-0.101143	-0.268571	NA	0.175286	0.0125714	0.290143	NA	-0.116143	0.495286	-0.345714	-0.313571	-0.301714	NA	NA	0.358286	0.678857	-0.619857	NA
342	-0.246571	NA	-0.0848571	0.0702857	-0.209143	0.236714	-0.216429	-0.218714	-0.478143	0.347143	-0.0912857	-0.108286	0.429857	-0.134571	-0.241429	0.105	-0.252714	0.757286	0.426857	0.533286	0.01	-0.831429	0.0671429	-0.396143	-0.220143	0.107857	-0.0227143	0.202	-0.253714	0.233286	0.277143	-0.516143	0.465429	NA	-0.415714	-0.242429	-0.462857	NA	-0.0411429	0.124286	-0.706714	0.0644286	-0.0937143	NA	NA	-0.314714	0.426857	-0.0108571	NA
343	0.216429	NA	-0.0498571	-0.523714	0.0488571	0.0557143	0.256571	0.00928571	0.293857	-0.523857	-0.0182857	-0.121286	-0.0921429	-0.0235714	0.165571	0.113	-0.0817143	-0.320714	-1.79514	-0.480714	0.001	0.364571	-0.0508571	-0.0991429	-0.148143	0.107857	0.0572857	0.161	0.372286	-0.0797143	0.246143	-0.0961429	-0.210571	NA	-0.0127143	0.223571	0.143143	NA	-0.0151429	-0.206714	0.239286	0.0464286	0.154286	NA	NA	-0.00371429	0.575857	0.223143	NA
344	0.298286	NA	-0.520571	-0.074	-0.121857	0.0118571	0.00414286	-0.130286	0.308571	0.0501429	0.142857	0.334286	-0.113	-0.132286	0.0744286	0.0787143	0.00214286	-0.191714	-0.0982857	0.0384286	0.012	0.05	0.237286	0.039	-0.0302857	0.0298571	0.115143	0.0701429	-0.0377143	-0.0217143	0.0707143	NA	-0.145143	-0.113571	-0.138571	-0.0531429	0.249571	NA	0.0587143	0.0217143	0.431143	-0.0654286	0.336857	NA	NA	-0.221286	-0.0534286	0.0412857	NA
345	-0.222714	NA	0.169429	0.052	-0.127857	-0.191143	-0.0558571	0.0207143	-0.371429	-0.408857	-0.0991429	-0.0197143	-0.066	-0.290286	-0.0195714	0.100714	0.353143	-0.506714	-0.173286	-0.152571	-0.142	-0.471	0.00628571	0.195	-0.0102857	-0.132143	0.103143	0.0911429	-0.406714	0.0342857	-0.0512857	NA	-0.0951429	0.253429	0.0694286	0.330857	-0.110429	NA	0.428714	-0.606286	0.0451429	-0.106429	-0.211143	NA	NA	-0.169286	0.146571	0.0102857	NA
346	0.233286	NA	0.162429	-0.234	-0.0928571	-0.167143	-0.102857	0.00971429	0.0235714	0.0421429	0.106857	-0.0327143	0.116	0.0817143	-0.171571	0.132714	0.0511429	0.0572857	0.467714	-0.282571	0.014	0.058	0.266286	-0.077	-0.0652857	0.0398571	0.0341429	0.141143	-0.329714	-0.0547143	0.0687143	NA	0.116857	0.132429	0.0474286	0.0378571	0.168571	NA	-0.177286	0.177714	0.133143	-0.0994286	0.000857143	NA	NA	0.184714	0.987571	0.0192857	NA
347	-0.0227143	NA	0.0924286	0.016	-0.158857	0.00385714	0.00514286	-0.196286	0.0625714	0.00114286	-0.00514286	0.0902857	0.015	0.163714	-0.0765714	-0.247286	-0.143857	-0.147714	0.387714	0.410429	0.114	-0.453	-0.150714	0.213	0.0367143	-0.0881429	-0.114857	-0.204857	0.572286	0.298286	-0.114286	NA	-0.0151429	0.281429	-0.000571429	-0.449143	-0.392429	NA	-0.0232857	0.198714	-0.164857	0.142571	-0.175143	NA	NA	-0.142286	0.169571	-0.0217143	NA
348	0.0392857	NA	-0.310571	0.062	0.164143	-0.0781429	0.0951429	0.0867143	-0.0354286	0.474143	0.0678571	-0.164714	0.066	0.000714286	0.211429	0.0887143	-0.414857	0.263286	0.511714	-0.0575714	0.102	0.229	0.204286	-0.061	0.0567143	0.327857	0.0671429	-0.0378571	0.159286	0.0242857	-0.0582857	NA	0.193857	-0.379571	-0.204571	0.198857	-0.136429	NA	-0.141286	-0.0732857	0.284143	-0.0344286	-0.178143	NA	NA	-0.297286	-0.513429	0.0232857	NA
349	0.0772857	NA	-0.0205714	0.273	0.0451429	0.772857	0.0251429	0.113714	-0.134429	-0.0818571	-0.161143	-0.0257143	0.202	0.502714	0.0694286	0.0157143	-0.0128571	0.626286	-0.830286	0.0824286	0.116	0.289	-0.343714	0.035	0.00471429	0.105857	-0.112857	0.172143	0.0872857	0.0862857	0.151714	NA	0.204857	0.139429	0.205429	-0.0231429	-0.145429	NA	-0.226286	-0.0122857	-0.804857	0.0595714	0.328857	NA	NA	0.428714	-0.492429	-0.0927143	NA
350	-0.402714	NA	0.427429	-0.095	0.292143	-0.352143	0.0291429	0.0957143	0.146571	-0.0768571	-0.0521429	-0.181714	-0.22	-0.326286	-0.0875714	-0.169286	0.165143	-0.100714	-0.265286	-0.0385714	-0.216	0.298	-0.219714	-0.344	0.00771429	-0.283143	-0.0918571	-0.231857	-0.0447143	-0.366714	-0.0672857	NA	-0.260143	-0.313571	0.0214286	-0.0421429	0.366571	NA	0.0807143	0.293714	0.0761429	0.103571	-0.102143	NA	NA	0.216714	-0.244429	0.0202857	NA
351	0.235571	NA	-0.128571	-0.0817143	0.304143	0.233571	-0.108857	-0.0334286	0.380857	-0.449429	-0.186286	0.158714	0.0862857	0.0664286	0.0818571	0.0405714	-0.169	0.267286	0.324857	0.211571	0.084	0.132429	0.0208571	-0.723143	0.155714	0.260714	0.119857	0.0714286	0.951714	0.027	-0.0761429	0.0742857	0.0777143	0.0824286	-0.193571	0.0451429	-0.256	-0.136857	0.243	-0.207143	-0.0141429	0.205571	-0.0365714	-0.0277143	-0.154429	-0.0962857	-0.425	0.002	NA
352	0.0745714	NA	-0.0695714	-0.128714	0.0891429	0.215571	-0.102857	-0.0544286	0.127857	-0.0854286	-0.151286	0.296714	0.0872857	0.124429	0.131857	0.173571	0.243	0.155286	0.386857	-0.114429	0.081	0.117429	-0.119143	-0.576143	0.0537143	0.250714	0.0108571	0.250429	0.262714	0.075	0.132857	0.0242857	0.0877143	-0.162571	0.0764286	0.213143	0.105	0.176143	-0.019	0.0408571	0.00785714	0.0435714	0.0384286	0.0512857	0.0305714	0.130714	0.062	-0.108	NA
353	0.465571	NA	-0.198571	0.0962857	0.0661429	0.209571	0.00314286	-0.200429	0.0768571	0.712571	0.249714	-0.100286	0.0582857	0.150429	0.118857	0.0855714	-0.032	-0.186714	0.262857	0.194571	-0.013	0.446429	0.269857	0.485857	-0.288286	-0.169286	0.00285714	0.0674286	0.381714	-0.054	-0.144143	0.117286	0.105714	-0.0565714	-0.0645714	-0.183857	0.127	0.149143	-0.1	0.0618571	0.373857	0.190571	-0.0875714	0.0692857	0.0115714	0.240714	-0.039	0.079	NA
354	0.0255714	NA	0.325429	-0.145714	-0.107857	-0.0494286	0.151143	0.110571	-0.181143	0.682571	0.115714	-0.274286	-0.138714	0.155429	-0.0991429	-0.136429	0.045	0.141286	-0.638143	-0.240429	0.114	-0.424571	-0.275143	0.192857	0.0457143	-0.383286	-0.249143	-0.151571	0.135714	-0.027	-0.0561429	0.0542857	0.000714286	0.0454286	0.275429	-0.0498571	0.417	0.0741429	-0.412	0.179857	-0.432143	-0.151429	-0.127571	0.129286	0.348571	0.645714	0.339	-0.042	NA
355	-0.0914286	NA	-0.0675714	-0.0187143	-0.0598571	0.0415714	-0.148857	0.213571	-0.220143	-0.282429	-0.0672857	0.565714	0.332286	0.146429	-0.170143	-0.371429	-0.006	-0.0567143	1.19086	0.369571	-0.015	0.0914286	0.105857	0.728857	-0.146286	0.290714	0.156857	-0.382571	-0.811286	-0.052	-0.155143	0.0432857	0.263714	0.304429	0.110429	0.415143	-0.032	0.205143	-0.065	-0.00914286	0.0978571	-0.0954286	0.383429	-0.0367143	0.0255714	-0.0912857	-0.129	0.01	NA
356	-0.616429	NA	0.0914286	0.0902857	-0.207857	-0.675429	0.0871429	-0.105429	-0.262143	-0.429429	-0.194286	-0.629286	-0.541714	-0.637571	-0.150143	-0.0154286	-0.109	-0.680714	-1.49914	-0.480429	-0.262	-0.563571	0.0468571	0.164857	0.138714	-0.159286	0.110857	-0.0925714	0.126714	0.094	0.315857	-0.294714	-0.638286	-0.0135714	-0.684571	0.173143	-0.405	-1.24486	0.447	-0.254143	0.109857	-0.203429	-0.238571	-0.264714	-0.599429	-0.512286	-0.31	-0.066	NA
357	-0.0934286	NA	0.0474286	0.188286	-0.0838571	0.0245714	0.119143	0.0695714	0.0778571	-0.148429	0.233714	-0.0172857	0.116286	-0.00557143	0.0868571	0.223571	0.028	0.360286	-0.0281429	0.0595714	0.011	0.200429	-0.0491429	-0.273143	0.0407143	-0.0902857	-0.152143	0.237429	-1.04729	-0.063	-0.0171429	-0.0187143	0.102714	-0.199571	0.480429	-0.612857	0.044	0.777143	-0.094	0.187857	-0.143143	0.0105714	0.0684286	0.0792857	0.337571	-0.317286	0.502	0.125	NA
358	-0.139286	NA	0.389714	0.223	0.155429	0.201286	0.411286	0.0861429	0.197	-0.0297143	0.151143	0.0485714	-0.0554286	0.126429	-0.0552857	0.176286	0.119143	0.0758571	-1.12471	-0.0694286	0.131857	-0.131857	-0.199	-0.095	0.230714	0.429571	-0.129286	-0.00771429	0.158714	-0.0382857	0.293857	NA	-0.108143	0.00557143	0.0858571	0.304714	0.0152857	NA	0.0574286	-0.114571	0.143571	NA	0.0867143	NA	NA	NA	0.726286	0.255571	-0.233143
359	0.567714	NA	-0.100286	0.1	0.0164286	0.0192857	-0.0167143	-0.0518571	0.054	-0.293714	-0.345857	-0.524429	-0.0824286	-0.237571	0.522714	0.317286	-0.289857	-0.0341429	0.456286	-0.0414286	-0.00114286	0.259143	-0.137	-0.514	-0.0362857	-0.187429	0.00871429	0.557286	-0.989286	0.253714	-0.0991429	NA	-0.0691429	-0.437429	-0.388143	0.282714	-0.196714	NA	-0.00857143	0.00542857	0.0685714	NA	-0.170286	NA	NA	NA	-1.37171	-0.230429	-0.0841429
360	0.0937143	NA	-0.0712857	0.11	-0.0865714	-0.207714	-0.0947143	-0.193857	0.084	-0.355714	0.0791429	-0.157429	0.0735714	-0.204571	0.0287143	-0.133714	-0.0148571	0.114857	0.722286	0.240571	0.0408571	-0.295857	0.127	-0.141	-0.322286	0.0185714	-0.162286	-0.129714	0.326714	-0.120286	-0.0351429	NA	0.104857	0.108571	-0.374143	0.0417143	-0.0397143	NA	0.202429	-0.155571	0.192571	NA	0.439714	NA	NA	NA	0.111286	0.0875714	-0.0221429
361	-0.0662857	NA	-0.0242857	0.097	0.145429	0.293286	0.0242857	-0.158857	0.156	0.0572857	-0.107857	0.194571	0.128571	-0.193571	0.109714	-0.0567143	-0.224857	0.0928571	0.846286	-0.0214286	-0.0121429	0.391143	0.032	-0.118	-0.124286	0.0375714	-0.00328571	-0.0137143	0.314714	-0.182286	0.184857	NA	0.128857	-0.178429	-0.294143	-0.0662857	-0.427714	NA	-0.298571	-0.166571	0.380571	NA	-0.195286	NA	NA	NA	-0.233714	-0.157429	0.0948571
362	-0.135286	NA	0.0637143	0.036	-0.0675714	-0.0167143	0.0512857	0.00714286	-0.074	-0.482714	0.00614286	0.0955714	-0.0814286	-0.0665714	-0.140286	0.00428571	0.130143	-0.462143	-1.46471	-0.139429	-0.0591429	-0.0118571	0.445	0.008	-0.0142857	-0.000428571	0.202714	-0.0107143	0.143714	0.00471429	-0.211143	NA	-0.0741429	0.0555714	0.0558571	-0.00228571	-0.212714	NA	-0.0225714	-0.122571	0.193571	NA	0.0497143	NA	NA	NA	-0.115714	0.152571	0.0978571
363	-0.317286	NA	-0.103286	-0.642	-0.307571	-0.0277143	-0.133714	0.175143	-0.424	0.603286	-0.111857	0.341571	0.219571	0.190429	-0.480286	-0.193714	0.263143	0.318857	0.559286	0.252571	-0.313143	-0.692857	-0.243	0.357	0.0547143	-0.332429	0.106714	-0.326714	-0.424286	0.200714	-0.134143	NA	0.198857	0.299571	0.494857	-0.313286	0.360286	NA	-0.119571	0.387429	-0.590429	NA	-0.195286	NA	NA	NA	0.862286	-0.181429	0.0268571
364	-0.00328571	NA	-0.154286	0.076	0.144429	-0.261714	-0.241714	0.136143	0.007	0.501286	0.329143	0.00157143	-0.202429	0.385429	0.0147143	-0.113714	0.0171429	-0.106143	0.00528571	-0.221429	0.212857	0.482143	-0.025	0.503	0.211714	0.0345714	-0.0232857	-0.0687143	0.469714	-0.118286	0.000857143	NA	-0.181143	0.146571	0.419857	-0.247286	0.501286	NA	0.189429	0.166429	-0.388429	NA	-0.0152857	NA	NA	NA	0.0212857	0.0735714	0.119857
365	0.242429	NA	-0.193286	-0.168714	0.695571	0.0857143	0.209714	-0.0851429	0.424714	-0.0405714	0.0598571	0.117857	0.239	0.169857	-0.108571	-0.123571	-0.345571	0.0408571	0.205286	0.07	0.0264286	0.405	-0.00971429	-0.190143	0.00728571	0.200571	0.0465714	-0.0188571	0.276143	-0.00457143	0.305571	NA	0.262143	0.341143	-0.140857	-0.047	-0.0981429	NA	0.071	0.0627143	-0.444429	NA	-0.0105714	-0.000571429	NA	0.0682857	0.0274286	0.193571	0.342429
366	0.00542857	NA	-0.117286	0.196286	0.280571	0.209714	0.120714	0.00585714	0.0287143	0.205429	-0.185143	0.443857	0.266	-0.00114286	0.400429	0.0864286	-0.151571	-0.115143	0.661286	0.287	0.0714286	0.383	0.0542857	-0.530143	-0.141714	-0.0544286	0.00157143	-0.0768571	-0.461857	0.114429	0.127571	NA	0.234143	0.178143	-0.423857	-0.223	-0.0371429	NA	-0.375	0.171714	0.204571	NA	-0.133571	0.140429	NA	-0.496714	0.584429	-0.0954286	0.0444286
367	0.0614286	NA	0.143714	0.154286	0.183571	0.0207143	0.0817143	0.107857	0.0477143	-0.198571	0.137857	-0.0671429	-0.072	0.145857	-0.0205714	0.0374286	0.0644286	0.124857	-0.252714	0.07	0.175429	-0.188	0.101286	0.0388571	-0.00371429	-0.107429	-0.0494286	-0.173857	0.298143	-0.131571	0.104571	NA	-0.0748571	-0.193857	0.191143	-0.006	0.135857	NA	0.22	-0.228286	-0.0954286	NA	0.0304286	0.189429	NA	0.131286	0.743429	-0.182429	0.0824286
368	0.132429	NA	-0.0532857	0.0892857	0.177571	-0.125286	-0.0172857	-0.0211429	0.188714	-0.0505714	0.0588571	0.188857	-0.013	-0.442143	0.253429	0.231429	0.0904286	-0.205143	-0.220714	-0.111	0.0414286	-0.18	0.257286	-0.124143	0.00228571	0.228571	-0.291429	0.180143	0.469143	-0.00357143	-0.0384286	NA	-0.0118571	0.0991429	0.199143	-0.051	-0.0771429	NA	0.286	-0.0952857	0.220571	NA	0.199429	-0.0575714	NA	-0.219714	-0.826571	0.122571	-0.00357143
369	-0.428571	NA	0.0527143	-0.218714	-0.462429	0.0537143	-0.133286	-0.120143	-0.148286	0.00542857	0.0708571	-0.212143	-0.063	-0.0371429	-0.458571	-0.271571	0.0124286	-0.195143	-0.564714	-0.125	-0.0525714	-0.125	-0.403714	0.262857	0.162286	-0.0564286	0.106571	-0.213857	-1.14186	0.0644286	0.0515714	NA	-0.0998571	-0.0878571	-0.0448571	-0.104	-0.203143	NA	-0.137	0.139714	-0.436429	NA	0.161429	-0.0545714	NA	0.0652857	0.155429	-0.231429	0.0254286
370	0.377429	NA	0.203714	0.0132857	-0.371429	0.0247143	0.0337143	-0.0381429	-0.0902857	0.111429	-0.0581429	-0.195143	-0.134	-0.219143	0.294429	0.194429	-0.0765714	0.0428571	-0.0257143	-0.095	-0.116571	0.2	0.318286	0.115857	-0.125714	-0.0294286	-0.0294286	0.277143	0.429143	-0.0185714	-0.256429	NA	-0.120857	-0.0588571	-0.208857	0.302	-0.224143	NA	-0.036	0.109714	0.818571	NA	0.0834286	-0.119571	NA	-0.125714	-0.489571	0.124571	-0.284571
371	-0.390571	NA	-0.0362857	-0.0657143	-0.503429	-0.269286	-0.295286	0.150857	-0.451286	-0.0325714	-0.0841429	-0.276143	-0.223	0.383857	-0.360571	-0.154571	0.406429	0.306857	0.197286	-0.096	-0.145571	-0.495	-0.317714	0.426857	0.0992857	-0.181429	0.215571	0.0261429	0.131143	-0.0205714	-0.294429	NA	-0.188857	-0.277857	0.428143	0.129	0.503857	NA	-0.029	-0.160286	-0.267429	NA	-0.330571	-0.0975714	NA	0.577286	-0.194571	0.0685714	-0.206571
372	0.240857	NA	-0.271286	0.00685714	-0.293143	-0.252714	0.0491429	0.0641429	-0.636714	0.727857	0.186286	-0.108	0.0504286	0.079	0.299571	0.0125714	0.110143	-0.225857	-0.672	-0.112286	-0.116714	0.139571	0.190429	0.141714	-0.036	-0.00514286	0.128571	-0.0638571	-0.210286	0.105429	-0.0718571	0.0707143	0.150429	NA	0.141714	-0.456714	0.107429	NA	0.248429	0.148286	0.00914286	NA	NA	-0.189429	0.462286	0.148714	-0.0345714	0.227857	NA
373	-0.169143	NA	0.226714	-0.236143	0.186857	0.0652857	-0.143857	-0.109857	0.322286	-0.294143	-0.00271429	0.361	-0.183571	0.068	-0.178429	-0.186429	-0.0498571	-0.350857	0.171	-0.0642857	-0.0317143	-0.0814286	0.0604286	-0.0582857	-0.037	0.415857	-0.105429	-0.200857	-0.261286	-0.00557143	-0.120857	-0.0972857	-0.225571	NA	-0.153286	0.240286	-0.0125714	NA	-0.307571	0.307286	-0.216857	NA	NA	0.109571	-0.189714	-0.0632857	0.0634286	-0.372143	NA
374	-0.152143	NA	0.432714	0.287857	-0.320143	-0.484714	-0.121857	0.810143	-0.217714	-0.280143	0.101286	-0.606	-0.281571	0.484	-0.660429	-0.105429	0.351143	0.416143	-0.007	-0.184286	-0.198714	-0.150429	-0.405571	0.799714	0.04	-0.764143	-0.00642857	0.0321429	0.157714	-0.187571	0.00814286	-0.0642857	-0.391571	NA	0.485714	-0.131714	0.969429	NA	0.283429	-0.280714	-0.0248571	NA	NA	-0.0834286	0.572286	0.675714	0.851429	-0.00314286	NA
375	-0.236143	NA	-0.129286	0.144857	0.0618571	0.452286	0.284143	-0.0938571	0.188286	-0.0981429	0.0442857	-0.181	0.155429	-0.034	0.0445714	0.0605714	-0.107857	0.432143	0.541	0.125714	0.248286	-0.347429	-0.101571	-0.149286	0.011	0.420857	-0.0134286	0.0781429	0.168714	0.161429	0.128143	-0.0312857	0.163429	NA	-0.132286	0.164286	-0.130571	NA	0.162429	-0.271714	0.0231429	NA	NA	0.100571	-0.275714	-0.132286	0.387429	0.0368571	NA
376	0.267857	NA	-0.0612857	0.0978571	0.114857	0.107286	0.0641429	-0.121857	0.271286	-0.0201429	-0.0897143	0.234	0.146429	-0.466	0.321571	0.233571	-0.198857	0.208143	0.601	0.277714	0.0972857	0.0985714	0.495429	-0.918286	-0.069	-0.0641429	-0.00842857	0.150143	0.515714	0.0284286	0.113143	0.107714	0.181429	NA	0.148714	0.0902857	-0.487571	NA	0.0424286	-0.0497143	0.160143	NA	NA	0.0665714	-0.0917143	-0.129286	-0.0995714	0.117857	NA
377	-0.00614286	NA	-0.0532857	-0.230143	0.226857	0.111286	0.187143	-0.316857	0.107286	0.214857	-0.161714	0.137	0.213429	-0.251	0.139571	0.0515714	-0.132857	0.0681429	-0.449	0.0557143	-0.0447143	-0.0314286	-0.0595714	0.234714	0.052	0.119857	0.208571	0.0321429	-0.0852857	-0.0545714	0.584143	-0.100286	0.284429	NA	-0.411286	0.101286	0.0204286	NA	-0.175571	0.545286	-0.00285714	NA	NA	0.0735714	-0.398714	-0.166286	-0.561571	-0.0221429	NA
378	0.0548571	NA	-0.144286	-0.0711429	0.0228571	0.00128571	-0.318857	-0.231857	-0.0347143	-0.250143	-0.0777143	0.163	-0.100571	0.12	0.0335714	-0.0664286	0.0281429	-0.547857	-0.185	-0.0982857	0.0462857	0.372571	-0.179571	-0.0502857	0.039	-0.123143	-0.203429	-0.0278571	-0.285286	-0.0475714	-0.640857	0.114714	-0.162571	NA	-0.0792857	-0.00771429	-0.466571	NA	-0.253571	-0.398714	0.0521429	NA	NA	-0.0774286	-0.0787143	-0.333286	-0.606571	0.0148571	NA
379	-0.457857	NA	0.551143	-0.0601429	-0.481143	-0.122143	-0.00485714	0.316	-0.416143	-0.00214286	0.363286	-0.460429	-0.162143	0.5	-0.226429	-0.0591429	0.399571	-0.351143	-0.430857	-0.103857	-0.0592857	0.162143	-0.107571	0.854429	0.134857	0.238714	0.053	-0.165571	-0.636714	0.057	0.146714	-0.254286	-0.165	0.103429	0.594571	0.0327143	0.613714	0.712714	0.0767143	-0.569714	-0.217571	-0.312714	-0.148429	NA	0.658	1.18286	0.0304286	-0.199429	0.00114286
380	0.0831429	NA	0.144143	-0.0651429	0.489857	-0.151143	0.0601429	0.165	0.324857	-0.197143	0.00128571	-0.867429	-0.0851429	-0.069	-0.0254286	-0.219143	0.245571	-0.0671429	-0.301857	-0.205857	-0.0312857	-0.0508571	-0.463571	0.0484286	0.304857	-0.0572857	0.036	-0.261571	0.468286	0.082	-0.666286	-0.0492857	-0.087	-0.0255714	0.445571	-0.00428571	0.152714	0.489714	0.543714	0.287286	-0.112571	0.137286	-0.103429	NA	0.423	0.337857	0.204429	-0.443429	-0.0708571
381	-0.242857	NA	-0.0668571	-0.354143	-0.703143	0.0908571	-0.191857	0.037	-0.339143	0.272857	-0.186714	-0.0304286	-0.0351429	-0.337	-0.289429	-0.255143	0.111571	-0.209143	-0.316857	-0.0638571	-0.0372857	0.0851429	-0.383571	0.0554286	-0.0421429	0.0817143	-0.03	-0.194571	-0.363714	0.086	0.355714	-0.0362857	0.009	-0.134571	-0.0824286	0.439714	0.0837143	-0.189286	0.0497143	0.204286	-0.553571	-0.0487143	0.102571	NA	-0.126	-0.187143	0.528429	-0.260429	0.00414286
382	0.141143	NA	0.00514286	-0.0881429	0.0118571	-0.134143	0.0701429	-0.129	0.253857	-0.0771429	0.132286	0.0615714	0.0228571	-0.017	0.0535714	0.199857	0.0495714	-0.203143	-0.333857	0.0571429	0.0757143	-0.103857	0.272429	-0.202571	-0.0731429	-0.250286	-0.021	0.220429	0.0902857	-0.194	0.220714	0.0267143	0.013	-0.145571	-0.280429	-0.109286	-0.150286	-0.298286	0.0377143	-0.428714	0.585429	0.0892857	0.00257143	NA	-0.195	-0.404143	-0.0115714	-0.0114286	-0.00385714
383	0.623143	NA	-0.274857	0.316857	0.360857	0.376857	-0.0838571	-0.157	0.290857	0.323857	0.0992857	0.856571	0.153857	-0.039	0.519571	0.256857	-0.387429	0.237857	1.15914	0.000142857	-0.0282857	-0.136857	0.487429	-0.372571	-0.219143	-0.0742857	0.034	0.160429	0.664286	0.07	-0.128286	-0.00128571	0.058	0.0214286	-0.263429	-0.262286	-0.276286	-0.530286	-0.227286	0.205286	0.544429	0.171286	-0.0884286	NA	-0.45	-0.642143	-0.615571	0.425571	0.0341429
384	-0.00885714	NA	-0.242857	0.188857	0.168857	0.102857	0.0111429	-0.043	-0.193143	-0.202143	-0.123714	0.238571	0.0128571	0.107	-0.0154286	-0.0561429	-0.139429	0.0688571	0.452143	0.290143	0.0977143	-0.0398571	0.292429	-0.267571	0.0818571	0.140714	-0.003	-0.000571429	-0.413714	0.088	0.0387143	-0.120286	0.039	0.144429	-0.0794286	-0.228286	-0.285286	0.0757143	-0.0882857	0.267286	-0.0155714	0.0592857	0.106571	NA	-0.008	0.0558571	-0.288571	0.162571	0.00414286
385	-0.137857	NA	-0.115857	0.0618571	0.152857	-0.163143	0.139143	-0.189	0.0788571	-0.118143	-0.285714	0.201571	0.0928571	-0.145	-0.0164286	0.132857	-0.279429	0.523857	-0.227857	0.0261429	-0.0172857	0.0841429	-0.0975714	-0.115571	-0.187143	-0.0792857	-0.069	0.241429	0.191286	-0.189	0.0327143	0.434714	0.133	0.0364286	-0.334429	0.131714	-0.138286	-0.260286	-0.392286	0.0342857	-0.230571	-0.0957143	0.128571	NA	-0.302	-0.343143	0.152429	0.326571	0.0311429
386	-0.252286	-0.231286	0.405714	0.188714	0.002	-0.247143	0.0275714	0.0998571	-0.0688571	0.537571	0.103571	-0.092	0.0181429	0.257714	0.231571	0.0395714	0.163143	0.340286	1.72143	0.0101429	0.073	0.228286	-0.251429	0.0761429	0.00371429	-0.0451429	0.0444286	0.000142857	0.798286	-0.0774286	-0.0138571	NA	0.0448571	0.0424286	0.236286	-0.0381429	-0.113571	NA	0.0667143	0.662143	0.196857	-0.023	NA	NA	0.274143	NA	-0.332286	0.196143	-0.0532857
387	0.204714	0.179714	-0.185286	0.100714	0.17	-0.304143	0.388571	-0.309143	0.464143	-0.131429	-0.0384286	0.409	0.258143	-0.244286	0.125571	0.204571	-0.130857	-0.0337143	-0.0105714	0.0791429	0.073	0.332286	0.334571	-0.206857	-0.0672857	0.113857	-0.0765714	0.389143	0.616286	-0.328429	0.416143	NA	0.284857	-0.309571	-0.460714	0.0458571	0.00542857	NA	-0.216286	-0.222857	0.314857	-0.016	NA	NA	-0.503857	NA	-1.50629	0.398143	0.432714
388	0.0807143	-0.0402857	0.0807143	-0.263286	-0.174	-0.0771429	-0.278429	-0.0701429	0.0751429	-0.247429	0.127571	-0.15	0.0711429	-0.0222857	0.179571	0.0645714	0.140143	0.0842857	-0.321571	0.0741429	0.111	-0.196714	0.0905714	-0.0328571	0.151714	-0.0171429	0.185429	-0.00285714	-0.383714	0.176571	0.418143	NA	0.0398571	-0.188571	-0.176714	0.0488571	-0.0285714	NA	0.327714	-0.219857	0.101857	-0.166	NA	NA	-0.117857	NA	-0.635286	0.208143	0.00171429
389	0.305714	-0.364286	-0.283286	0.281714	-0.176	0.0988571	0.250571	-0.0671429	-0.0148571	-0.0174286	-0.110429	0.41	0.141143	0.0737143	-0.00342857	0.120571	-0.284857	0.0752857	0.153429	0.0891429	-0.146	0.344286	0.138571	0.0391429	-0.0142857	-0.106143	0.121429	0.204143	-0.545714	-0.0634286	0.244143	NA	0.100857	-0.0465714	-0.119714	0.0378571	-0.342571	NA	-0.437286	-0.507857	0.135857	0.326	NA	NA	-0.147857	NA	0.632714	-0.148857	0.0907143
390	-0.0412857	0.0297143	-0.0402857	-0.294286	0.008	0.367857	-0.226429	-0.0551429	0.0791429	-0.117429	0.00157143	-0.136	-0.347857	-0.412286	-0.489429	-0.301429	-0.238857	-0.244714	0.157429	-0.0878571	0.1	-0.346714	-0.102429	0.0601429	-0.0162857	-0.150143	-0.222571	-0.302857	0.0702857	-0.0314286	0.0221429	NA	-0.366143	0.0914286	-0.192714	-0.0521429	-0.0535714	NA	0.0497143	0.136143	-0.102143	0.081	NA	NA	-0.298857	NA	0.235714	-0.360857	-0.460286
391	0.113714	0.948714	-0.0342857	-0.0602857	-0.281	-0.0561429	-0.0914286	0.305857	-0.289857	-0.109429	0.0595714	-0.33	-0.251857	0.362714	-0.118429	-0.194429	0.361143	-0.368714	-1.09557	-0.363857	-0.217	-0.335714	-0.103429	0.492143	0.193714	-0.0481429	0.219429	-0.121857	0.0812857	0.0975714	-1.07586	NA	-0.312143	0.0534286	0.706286	-0.127143	0.779429	NA	0.114714	0.0581429	-0.291143	-0.203	NA	NA	0.610143	NA	0.502714	-0.242857	-0.276286
392	-0.411286	-0.522286	0.0567143	0.0467143	0.451	0.217857	-0.0704286	0.0958571	-0.244857	0.0855714	-0.143429	-0.111	0.111143	-0.0152857	0.0745714	0.0665714	-0.00985714	0.147286	-0.604571	0.199143	0.006	-0.0257143	-0.106429	-0.427857	-0.251286	0.252857	-0.271571	-0.165857	-0.636714	0.226571	-0.0108571	NA	0.207857	0.357429	0.00728571	0.0848571	-0.246571	NA	0.0947143	0.0941429	-0.356143	0.001	NA	NA	0.184143	NA	1.10271	-0.0498571	0.264714
393	0.027	0.475857	0.163286	-0.0102857	-0.04	-0.0777143	0.174714	0.084	0.191	0.0427143	0.00771429	-0.0411429	0.214143	0.214857	0.139143	-0.198571	0.501	0.260143	-0.481286	0.0442857	0.0742857	-0.0285714	-0.212714	0.675143	0.037	-0.351	0.0555714	-0.135857	-0.0207143	4.34e-19	0.0168571	NA	0.278714	NA	0.0335714	0.178286	0.519	NA	-0.391714	0.157	-0.0962857	NA	0.066	0.117429	0.00114286	NA	1.34243	0.0765714	NA
394	0.076	-0.203143	-0.0147143	-0.103286	0.012	0.431286	-0.450286	-0.3	0.2	-0.0372857	-0.0892857	-0.395143	0.136143	-0.596143	0.129143	0.0734286	0.067	-0.373857	-0.0332857	0.195286	0.0372857	-0.0585714	-0.115714	0.123143	-0.079	0.328	-0.0924286	0.0201429	0.441286	0.105	0.449857	NA	0.142714	NA	0.0985714	-0.572714	-0.063	NA	0.0232857	0.206	0.0187143	NA	-0.207	-0.0205714	-0.0778571	NA	-0.403571	0.233571	NA
395	0.081	0.165857	0.00328571	0.0757143	0.315	-0.306714	0.0387143	-0.006	0.38	0.456714	0.253714	-0.392143	-0.225857	0.161857	-0.198857	-0.0565714	0.286	-0.129857	0.412714	-0.333714	-0.0647143	0.647429	0.273286	0.355143	-0.054	-0.312	-0.0574286	0.0801429	0.260286	-0.144	-0.192143	NA	-0.283286	NA	0.0555714	-0.0467143	0.075	NA	0.189286	0.17	0.149714	NA	0.041	-0.0135714	0.0301429	NA	0.951429	-0.0234286	NA
396	-0.286	-0.109143	-0.196714	-0.0362857	0.263	0.429286	-0.0272857	0.082	0.349	-0.00528571	-0.0562857	0.483857	0.131143	0.187857	-0.102857	0.174429	0.083	-0.0948571	-0.00728571	0.255286	0.183286	0.223429	-0.00671429	-0.523857	0.237	0.302	-0.0544286	0.107143	-0.0217143	-0.049	-0.116143	NA	0.119714	NA	0.0325714	0.0482857	-0.124	NA	-0.160714	-0.118	-0.231286	NA	0.136	0.253429	0.103143	NA	-0.191571	0.0625714	NA
397	-0.027	-0.619143	-0.250714	-0.0602857	-0.085	-0.0307143	0.109714	0.034	-0.144	0.266714	-0.224286	0.206857	0.283143	-0.0471429	0.331143	-0.0445714	-0.645	0.571143	0.875714	0.304286	-0.0647143	-0.393571	0.0872857	-0.505857	-0.263	0.198	0.289571	-0.0928571	-0.310714	0.122	0.212857	NA	0.276714	NA	-0.447429	0.0152857	-0.534	NA	-0.455714	-0.125	0.0837143	NA	-0.188	-0.378571	-0.181857	NA	-0.529571	-0.211429	NA
398	-0.185	-0.289143	0.300286	0.367714	-0.306	0.0522857	0.163714	0.127	-0.52	0.155714	-0.152286	0.127857	-0.451857	0.0638571	-0.0818571	-0.00857143	-0.089	-0.266857	-0.571286	-0.259714	0.0122857	-0.323571	-0.0457143	-0.467857	0.065	0.014	0.00157143	-0.0658571	-0.900714	0.012	-0.219143	NA	-0.485286	NA	0.0655714	0.348286	-0.174	NA	0.380286	-0.405	0.00571429	NA	0.09	-0.0915714	0.00214286	NA	-0.854571	-0.108429	NA
399	0.314	0.578857	-0.00471429	-0.233286	-0.159	-0.497714	-0.00928571	-0.021	-0.456	-0.879286	0.260714	0.00985714	-0.0868571	0.0148571	-0.215857	0.0604286	-0.203	0.0341429	-0.195286	-0.205714	-0.177714	-0.0665714	0.0202857	0.344143	0.057	-0.179	-0.142429	0.0871429	0.552286	-0.046	-0.152143	NA	-0.0492857	NA	0.161571	0.0292857	0.301	NA	0.415286	0.115	0.0697143	NA	0.062	0.133429	0.123143	NA	-0.314571	-0.0294286	NA
400	-0.110714	0.244857	-0.0558571	0.218	0.382857	-0.017	0.257857	-0.0897143	0.386286	-0.00914286	0.0232857	-0.0648571	0.0444286	-0.0228571	0.0485714	0.311857	-0.141429	-0.072	0.349	0.084	0.034	0.150571	0.519429	0.0874286	-0.184	0.0887143	0.135143	0.339143	0.706571	-0.0951429	0.295286	NA	0.0407143	0.0727143	-0.201	0.184143	0.0722857	NA	-0.244429	-0.183571	0.264	0.0261429	0.120429	0.114	-0.133571	NA	-0.258143	0.161143	-0.330286
401	0.197286	-0.294143	0.0471429	-0.661	-0.218143	-0.277	0.0628571	-0.121714	0.0452857	0.0338571	0.00828571	-0.152857	-0.0105714	-0.0488571	0.357571	0.348857	0.143571	-0.16	-0.931	-0.075	-0.095	-0.183429	0.182429	-0.00157143	-0.044	0.00871429	0.00214286	0.409143	-0.665429	0.143857	0.0272857	NA	-0.00728571	-0.199286	-0.242	-0.0508571	-0.269714	NA	-0.207429	-0.291571	0.25	-0.290857	0.0904286	-0.141	-0.193571	NA	-0.838143	0.190143	-0.0862857
402	-0.260714	0.278857	0.0881429	-0.204	-0.409143	-0.19	0.200857	-0.0467143	-0.658714	-0.0471429	0.0892857	-0.247857	0.117429	-0.0478571	-0.352429	-0.0521429	0.244571	0.254	0.369	0.004	0.135	-0.253429	-0.388571	0.454429	0.295	0.0637143	0.117143	-0.00385714	0.119571	0.0648571	0.430286	NA	0.168714	0.00971429	0.083	0.0401429	0.0532857	NA	0.361571	0.0654286	-0.019	0.175143	-0.0745714	0.13	0.0274286	NA	-0.416143	0.175143	-0.0542857
403	0.267286	0.394857	-0.00285714	0.099	-0.430143	-0.007	-0.0981429	0.161286	-0.162714	-0.302143	-0.166714	0.168143	0.140429	-0.0388571	-0.0624286	0.190857	0.157571	-0.145	0.316	0.148	-0.096	0.160571	-0.121571	-0.252571	0.063	0.183714	0.0291429	0.214143	-0.544429	0.0348571	0.144286	NA	0.181714	-0.217286	0.203	-0.190857	0.294286	NA	-0.128429	0.00342857	-0.149	-0.0278571	-0.212571	-0.172	0.140429	NA	1.32986	0.0441429	0.0337143
404	0.345286	-0.465143	0.0171429	0.302	0.205857	0.254	-0.0791429	-0.130714	0.0922857	-0.254143	0.221286	-0.223857	-0.0625714	-0.0478571	0.164571	0.359857	-0.0524286	0.092	-0.579	-0.079	0.032	0.529571	-0.0235714	-0.0375714	-0.026	0.0607143	-0.0348571	0.272143	0.125571	0.0248571	-0.106714	NA	-0.0762857	0.287714	-0.078	0.100143	-0.392714	NA	0.104571	-0.285571	0.078	-0.124857	0.00742857	0.043	-0.0935714	NA	0.607857	0.128143	-0.00228571
405	-0.529714	0.103857	-0.0138571	0.116	0.146857	0.177	-0.559143	0.486286	0.0372857	0.400857	-0.139714	0.215143	-0.429571	0.337143	-0.333429	-0.330143	0.0115714	-0.07	-0.366	-0.295	-0.063	-0.519429	-0.253571	-0.0325714	-0.042	-0.273286	-0.138857	-0.447857	-0.0734286	-0.0221429	-0.713714	NA	-0.497286	0.141714	0.447	-0.178857	0.511286	NA	0.0795714	0.614429	-0.52	-0.0468571	-0.0375714	-0.061	0.487429	NA	0.354857	-0.794857	0.196714
406	0.0912857	-0.263143	-0.0798571	0.13	0.321857	0.06	0.214857	-0.258714	0.260286	0.177857	-0.0357143	0.306143	0.200429	-0.130857	0.177571	-0.829143	-0.363429	0.101	0.842	0.213	0.053	0.115571	0.0854286	-0.217571	-0.062	-0.132286	-0.109857	-0.782857	0.331571	-0.151143	-0.0767143	NA	0.189714	-0.0952857	-0.212	0.0961429	-0.268714	NA	0.0345714	0.0774286	0.096	0.289143	0.106429	0.087	-0.234571	NA	-0.780143	0.0961429	0.242714
407	0.679429	-1.09529	-0.508857	-0.0971429	0.228429	0.489571	-0.299714	-0.582	0.185286	-0.166714	-0.226429	0.279286	0.173286	-0.603	0.190286	0.197714	-0.590286	0.00728571	1.27543	0.352	-0.042	-0.186143	0.381286	-0.833429	-0.443286	-0.587429	-0.181286	0.337714	0.482571	-0.276429	-0.464286	NA	0.285714	-0.0762857	0.122143	-0.056	-0.839857	NA	-0.734571	0.279714	0.553429	0.004	0.159286	NA	-0.229286	-0.111	-0.891286	0.248143	0.196857
408	0.0174286	-0.643286	-0.524857	0.329857	0.361429	0.748571	-0.191714	0.031	0.250286	-0.134714	-0.265429	0.672286	0.226286	0.298	0.0362857	0.112714	-0.201286	-0.0917143	1.30643	0.507	0.036	-0.188143	0.0182857	-0.760429	0.0577143	0.561571	-0.0782857	0.0737143	-0.262429	0.0205714	0.130714	NA	0.286714	0.344714	0.100143	0.012	-0.494857	NA	-0.268571	0.202714	-0.0495714	0.152	0.0232857	NA	0.0197143	-0.008	-0.342286	0.100143	0.357857
409	0.223429	-0.0492857	0.00214286	-0.253143	0.0814286	0.244571	0.0222857	-0.36	-0.0507143	-0.479714	-0.282429	0.0452857	0.275286	-0.332	-0.00171429	-0.0392857	-0.183286	-0.115714	-0.496571	0.092	-0.093	-0.118143	-0.0207143	0.0905714	0.139714	0.132571	0.0317143	0.0117143	0.190571	0.00457143	0.231714	NA	0.290714	-0.192286	-0.345857	0.028	0.00814286	NA	-0.0485714	0.117714	0.0494286	-0.023	-0.0537143	NA	-0.533286	-0.584	0.127714	-0.133857	0.376857
410	-0.533571	0.222714	0.0481429	-0.205143	-0.517571	-0.583429	0.0112857	-0.032	-0.0407143	1.30129	0.482571	-0.222714	0.0942857	-0.237	0.0992857	0.0597143	-0.0172857	-0.0317143	-0.513571	-0.04	-0.044	0.149857	0.113286	0.357571	0.0307143	0.0805714	0.178714	0.121714	-0.757429	0.0385714	0.377714	NA	0.133714	-0.176286	-0.467857	-0.607	0.0751429	NA	-0.0195714	0.0827143	0.105429	-0.062	-0.0647143	NA	0.134714	0.104	-0.293286	0.0891429	0.0868571
411	0.281429	0.496714	0.630143	0.350857	0.153429	-0.0154286	0.320286	0.07	0.0502857	0.137286	0.152571	-0.271714	0.0772857	0.036	0.209286	0.129714	0.352714	-0.0397143	-1.02357	0.052	0.105	0.401857	0.0112857	0.303571	0.127714	0.494571	-0.00728571	0.0717143	0.187571	0.140571	-0.275286	NA	0.0437143	-0.216286	-0.626857	0.133	0.365143	NA	-0.308571	0.0627143	-0.0165714	-0.192	0.0242857	NA	-0.572286	-0.428	0.218714	-0.0938571	0.0588571
412	-0.730571	0.673714	-0.0258571	0.0178571	-0.605571	-0.768429	-0.0537143	0.731	-0.833714	-0.501714	-0.104429	-0.557714	-0.885714	0.698	-0.589714	-0.452286	0.543714	-0.0617143	-1.26457	-1.215	-0.116	-0.405143	-0.440714	0.678571	0.0377143	-0.487429	0.0467143	-0.499286	0.392571	-0.0374286	-0.0702857	NA	-1.11429	0.435714	1.02114	0.34	0.623143	NA	1.00243	-0.147286	-0.468571	-0.03	-0.444714	NA	1.02171	0.827	1.46771	-0.471857	-1.15314
413	0.0624286	0.394714	0.379143	-0.143143	0.298429	-0.115429	0.191286	0.142	0.439286	-0.155714	0.243571	0.0552857	0.0392857	0.14	0.0562857	-0.00828571	0.0957143	0.333286	0.716429	0.252	0.154	0.345857	-0.0627143	0.163571	0.0497143	-0.194429	0.00971429	-0.117286	-0.233429	0.109571	0.0697143	NA	0.0737143	-0.119286	0.197143	0.15	0.263143	NA	0.377429	-0.598286	-0.173571	0.151	0.356286	NA	0.158714	0.2	-0.287286	0.262143	0.0758571
414	0.227143	NA	-0.0114286	0.147429	0.0397143	-0.238714	-0.240429	-0.0854286	-0.208429	-0.0241429	-0.0931429	0.0907143	-0.329143	-0.0787143	0.119857	0.109	0.0454286	-0.0668571	0.624286	-0.151286	-0.143714	0.274714	0.152143	-0.00414286	-0.0358571	-0.365	0.0502857	0.0197143	0.158714	0.023	-0.0611429	0.0247143	-0.370286	0.453714	-0.124286	-0.0611429	0.0241429	0.294286	-0.075	-0.0857143	0.239286	NA	0.00257143	-0.120429	-0.191429	-0.0111429	-0.735429	-0.150714	NA
415	-0.474857	NA	0.622571	-0.525571	-0.319286	-0.344714	-0.0414286	0.506571	0.0115714	-0.120143	0.0168571	-0.0862857	-0.138143	0.262286	-0.173143	-0.088	0.463429	-0.138857	-0.211714	-0.0692857	0.105286	-0.214286	-0.291857	-0.174143	0.137143	0.006	0.221286	-0.137286	0.185714	0.407	-0.948143	0.0617143	-0.162286	0.185714	0.360714	0.114857	0.591143	0.451286	-0.061	-0.259714	-0.513714	NA	0.0425714	0.0715714	0.381571	0.355857	-0.107429	-0.243714	NA
416	-0.164857	NA	-0.187429	-0.0155714	-0.398286	0.0732857	0.230571	-0.132429	-0.444429	-0.0511429	-0.0691429	-0.127286	-0.177143	-0.0927143	-0.0421429	-0.13	-0.222571	-0.248857	-0.572714	-0.0682857	-0.258714	-0.308286	0.215143	0.189857	-0.116857	0.031	-0.0377143	-0.103286	-0.953286	-0.27	-0.0851429	-0.145286	-0.311286	-0.0482857	-0.138286	0.0728571	-0.442857	-0.233714	-0.165	0.162286	0.0312857	NA	-0.000428571	-0.429429	-0.271429	-0.235143	-0.166429	0.252286	NA
417	0.216143	NA	-0.139429	0.162429	0.368714	0.388286	0.0395714	-0.206429	0.484571	-0.284143	0.00585714	0.528714	0.486857	-0.261714	0.111857	0.024	-0.443571	0.113143	0.226286	0.513714	0.0832857	-0.123286	0.126143	-0.506143	-0.0338571	0.129	-0.146714	0.0407143	0.460714	-0.086	0.903857	-0.0662857	0.530714	-0.0212857	-0.411286	0.172857	-0.184857	-0.714714	-0.282	-0.316714	0.0532857	NA	0.265571	0.162571	-0.500429	-0.446143	0.360571	0.174286	NA
418	0.216143	NA	-0.407429	0.0784286	-0.0662857	-0.143714	0.0955714	-0.0184286	0.0225714	-0.0371429	-0.0701429	-0.654286	-0.127143	0.0782857	0.172857	0.094	-0.183571	-0.116857	-0.658714	-0.200286	0.0492857	0.142714	0.194143	-0.0521429	-0.0368571	-0.331	-0.206714	0.186714	-0.622286	-0.23	-0.245143	0.0927143	-0.122286	-0.390286	0.109714	-0.367143	-0.285857	-0.0357143	0.021	0.141286	0.411286	NA	0.0995714	0.110571	0.0975714	0.0408571	0.839571	0.0262857	NA
419	0.190143	NA	0.0815714	0.103429	0.228714	0.199286	0.209571	-0.299429	0.172571	-0.201143	0.0158571	0.456714	0.0628571	-0.0257143	0.0468571	0.211	-0.0105714	0.0171429	-0.0327143	0.0147143	0.0312857	0.276714	0.204143	-0.146143	0.00514286	0.142	-0.0337143	0.214714	0.387714	0.144	0.0438571	0.0777143	0.0817143	0.0257143	-0.220286	0.111857	-0.0908571	-0.259714	0.077	-0.0767143	0.204286	NA	-0.00542857	0.112571	-0.122429	-0.120143	-0.238429	0.108286	NA
420	-0.209857	NA	0.0415714	0.0494286	0.146714	0.0662857	-0.293429	0.235571	-0.0384286	0.717857	0.193857	-0.208286	0.221857	0.118286	-0.236143	-0.22	0.351429	0.441143	0.625286	-0.0392857	0.133286	-0.0482857	-0.599857	0.692857	0.0811429	0.388	0.153286	-0.221286	0.382714	0.012	0.391857	-0.0452857	0.353714	-0.205286	0.423714	-0.0441429	0.389143	0.498286	0.485	0.435286	-0.425714	NA	-0.404429	0.0925714	0.606571	0.415857	0.0475714	-0.166714	NA
421	0.00714286	0.446286	0.256857	-0.138714	-0.208429	-0.208857	0.049	0.0662857	-0.124857	0.178429	0.192429	-0.250143	-0.462857	-0.239571	0.0548571	0.0781429	-0.00285714	-0.648714	-0.432714	-0.469429	-0.0765714	0.302286	0.507857	0.161714	-0.165571	0.101	0.0755714	0.057	-0.944286	-0.109857	-0.293714	-0.137571	-0.523857	-0.140286	0.0337143	-0.119857	0.351571	0.0471429	0.00728571	-0.194143	0.645	-0.112714	-0.079	-0.00285714	NA	-0.217286	0.155571	-0.150143	NA
422	0.106143	-0.587714	0.0828571	-0.0237143	0.166571	0.260143	0.29	0.0662857	0.427143	0.511429	-0.0865714	0.139857	0.426143	-0.246571	0.0378571	0.0891429	-0.0848571	0.417286	0.570286	0.0455714	0.205429	-0.167714	0.101857	-0.352286	0.0184286	0.187	-0.0364286	0.223	-0.119286	0.137143	0.506286	0.0424286	0.519143	-0.0502857	-0.554286	0.396143	-0.130429	-0.533857	0.0142857	0.104857	0.095	0.241286	0.281	0.0801429	NA	0.118714	-0.894429	0.512857	NA
423	0.139143	-0.927714	-0.322143	0.124286	0.535571	0.0721429	0.23	-0.0867143	0.402143	-0.283571	0.217429	0.230857	0.301143	-0.194571	-0.0101429	0.0441429	-0.261857	0.542286	0.618286	0.324571	-0.00957143	0.0192857	-0.0411429	-0.407286	-0.128571	0.081	-0.0624286	0.13	0.345714	-0.136857	0.296286	0.0544286	0.351143	-0.397286	-0.387286	-0.149857	-0.349429	-0.435857	-0.394714	-0.148143	0.171	0.226286	0.171	0.0651429	NA	-0.0152857	-0.707429	0.236857	NA
424	0.149143	0.193286	-0.0991429	-0.0317143	-0.491429	-0.0318571	0.043	0.00828571	-0.639857	0.0514286	-0.181571	-0.134143	-0.00285714	0.194429	0.0668571	0.174143	-0.0998571	0.148286	-0.702714	0.0375714	0.00742857	-0.0217143	0.00885714	0.217714	0.0264286	-0.204	-0.0234286	0.24	-0.129286	-0.315857	-0.295714	0.224429	0.0161429	-0.0642857	0.0647143	-0.200857	-0.0214286	-0.0288571	-0.121714	-0.0271429	-0.013	-0.159714	0.079	0.00314286	NA	-0.0712857	-0.321429	-0.00114286	NA
425	-0.302857	0.410286	0.127857	-0.0767143	-0.188429	-0.230857	-0.184	0.195286	-0.125857	0.00642857	-0.212571	-0.266143	-0.0718571	0.261429	-0.284143	-0.319857	0.431143	0.0792857	0.743286	-0.0154286	0.0114286	-0.0837143	-0.441143	0.365714	0.202429	-0.014	0.0835714	-0.429	0.0667143	0.445143	-0.476714	-0.0455714	-0.118857	0.0527143	0.456714	0.0751429	0.373571	0.628143	0.376286	0.289857	-0.904	0.0352857	-0.206	-0.0388571	NA	0.164714	-0.400429	-0.221143	NA
426	-0.156857	0.164286	-0.155143	0.245286	0.119571	0.0931429	-0.169	-0.250714	0.0811429	-0.293571	-0.0125714	0.190857	0.0521429	0.164429	-0.273143	-0.0688571	0.0971429	-0.458714	-0.107714	0.118571	-0.134571	0.0722857	-0.357143	0.166714	0.0984286	0.097	-0.0984286	-0.137	0.520714	-0.250857	0.190286	0.0984286	0.0481429	-0.0432857	0.254714	0.225143	-0.0244286	0.328143	-0.0287143	0.00185714	-0.437	-0.0887143	-0.233	-0.104857	NA	0.288714	1.51157	-0.0631429	NA
427	0.0581429	0.301286	0.108857	-0.0987143	0.0665714	0.0461429	-0.259	0.00128571	-0.0198571	-0.170571	0.0834286	0.0888571	-0.241857	0.0604286	0.407857	0.00314286	-0.0788571	-0.0797143	-0.688714	-0.0414286	-0.00357143	-0.120714	0.220857	-0.152286	-0.0515714	-0.248	0.0615714	-0.084	0.259714	0.231143	0.0732857	-0.236571	-0.291857	0.642714	0.131714	-0.225857	-0.199429	-0.00485714	0.147286	-0.0271429	0.443	-0.141714	-0.013	-0.00185714	NA	-0.268286	0.656571	-0.314143	NA
428	0.092	NA	0.263143	0.245429	0.166429	-0.022	-0.0242857	0.0885714	-0.063	0.376	0.226429	-0.0528571	-0.211857	0.0347143	0.0612857	-0.116857	0.378571	0.0278571	0.00242857	-0.201857	0.188286	0.037	-0.208286	0.0657143	0.0514286	0.0337143	-0.111286	-0.176	0.375286	-0.0977143	0.158429	0.276429	0.0981429	-0.141	0.588714	0.168714	0.226	NA	0.239714	-0.00314286	-0.0974286	0.310286	0.306429	0.200429	0.289143	NA	0.318429	0.0561429	-0.0815714
429	0.065	NA	-0.116857	0.135429	-0.327571	0.296	0.143714	0.201571	-0.412	0.03	0.00242857	0.342143	0.101143	0.136714	0.127286	0.272143	-0.114429	-0.0281429	0.0204286	0.0751429	-0.0497143	-0.159	0.111714	-0.0592857	0.155429	0.144714	0.0357143	0.355	-0.448714	0.0132857	0.0774286	-0.146571	0.715143	0.185	0.176714	-0.0722857	-0.095	NA	0.154714	-0.124143	0.0615714	0.160286	-0.0795714	-0.0805714	-0.113857	NA	1.34843	0.0681429	0.588429
430	-0.31	NA	0.0781429	0.0844286	-0.208571	0.21	-0.273286	0.0355714	-0.18	0.093	-0.201571	-0.0948571	-0.212857	0.367714	-0.104714	-0.423857	0.166571	-0.280143	0.112429	0.0411429	-0.182714	-0.59	-0.337286	0.110714	0.220429	0.0197143	0.00171429	-0.402	-0.353714	-0.0427143	0.342429	0.0344286	0.403143	0.094	0.480714	-0.156286	-0.057	NA	0.0387143	-0.0941429	-0.442429	0.236286	-0.109571	-0.137571	0.188143	NA	0.0164286	-0.500857	0.198429
431	-0.048	NA	0.000142857	0.0834286	-0.181571	0.19	0.300714	-0.222429	0.177	-0.446	-0.179571	-0.580857	-0.0328571	-0.311286	0.166286	0.0821429	-0.221429	-0.316143	-0.866571	0.152143	0.0452857	0.514	0.192714	-0.582286	0.121429	0.302714	0.0117143	0.06	0.151286	0.0332857	0.397429	0.0604286	0.616143	0.219	-0.371286	0.279714	-0.437	NA	-0.255286	-0.417143	0.100571	0.102286	0.0744286	-0.0195714	-0.636857	NA	-0.943571	0.352143	-0.183571
432	-0.002	NA	0.0671429	-0.340571	-0.435571	0.158	0.268714	-0.0434286	-0.212	-0.15	0.0614286	0.0261429	-0.0388571	0.0147143	-0.0387143	0.126143	0.0815714	-0.125143	-0.665571	-0.108857	0.0282857	0.01	-0.100286	0.370714	-0.0855714	-0.0692857	0.0367143	-0.041	-0.0557143	-0.0627143	0.279429	0.0254286	0.583143	-0.155	0.201714	0.0727143	0.328	NA	0.554714	-0.0101429	0.289571	0.239286	0.105429	0.168429	-0.120857	NA	0.451429	0.561143	1.19043
433	-0.081	NA	-0.280857	0.132429	0.0824286	0.249	-0.317286	0.204571	0.366	-0.086	-0.217571	0.190143	-0.0218571	0.00371429	-0.0497143	-0.358857	-0.281429	0.0548571	-0.329571	-0.0168571	-0.218714	0.116	-0.310286	-0.133286	-0.251571	0.147714	-0.0222857	-0.316	0.0972857	0.208286	-0.106571	0.0474286	0.627143	-0.25	0.545714	-0.0172857	-0.41	NA	-0.0692857	-0.0551429	-0.459429	0.356286	-0.161571	-0.287571	0.105143	NA	-0.396571	-0.936857	-0.382571
434	0.284	NA	-0.0108571	-0.340571	0.904429	-1.081	-0.0982857	-0.264429	0.324	0.183	0.308429	0.170143	0.417143	-0.246286	-0.161714	0.419143	-0.00942857	0.666857	1.72643	0.0591429	0.189286	0.072	0.651714	0.227714	-0.211571	-0.579286	0.0477143	0.52	0.234286	-0.0517143	-1.14857	-0.297571	-3.04286	0.048	-1.62229	-0.275286	0.445	NA	-0.663286	0.703857	0.547571	-1.40471	-0.135571	0.156429	0.289143	NA	-0.794571	0.400143	-1.32957
435	-0.0951429	-0.341714	0.0765714	0.125571	0.414286	0.375714	0.00557143	-0.05	0.290571	-0.395714	-0.0861429	0.226	0.0412857	-0.0138571	0.0262857	0.000857143	-0.179286	0.0258571	1.00414	0.135714	-0.0418571	-0.098	-0.0991429	-0.295	0.0994286	0.212571	-0.100429	-0.032	0.250714	-0.0662857	-0.0434286	NA	0.144286	NA	-0.09	-0.218	-0.194429	0.0568571	-0.0288571	0.0601429	-0.152286	-0.0962857	-0.140571	-0.0624286	-0.0742857	NA	-0.162286	-0.0577143	NA
436	0.0298571	0.0582857	0.174571	0.224571	0.110286	-0.0692857	-0.145429	0.235	0.237571	0.522286	0.467857	-0.313	-0.00771429	0.114143	0.0172857	-0.0911429	0.149714	0.399857	-0.405857	0.166714	0.115143	0.041	-0.457143	0.35	0.0734286	-0.0734286	-0.0214286	-0.168	0.0237143	0.170714	0.252571	NA	-0.00471429	NA	0.377	-0.004	0.166571	0.426857	-0.0338571	-0.292857	-0.336286	-0.234286	-0.120571	0.186571	0.388714	NA	-0.221286	-0.233714	NA
437	-0.111143	-0.301714	-0.259429	-0.0964286	-0.118714	0.108714	-0.160429	-0.104	-0.198429	0.122286	-0.202143	0.287	0.0432857	-0.187857	-0.221714	0.0888571	-0.194286	-0.0821429	0.307143	0.0907143	-0.0808571	-0.164	0.398857	-0.352	0.430429	0.0885714	0.156571	0.109	0.470714	0.198714	0.0145714	NA	0.0122857	NA	-0.171	0.15	-0.327429	-0.101143	0.267143	0.105143	0.300714	0.113714	-0.144571	-0.0994286	-0.185286	NA	-0.390286	0.0202857	NA
438	-0.0681429	-0.441714	-0.0844286	0.223571	-0.0667143	0.162714	0.337571	-0.152	-0.248429	-0.716714	-0.137143	0.277	0.444286	-0.0238571	0.243286	0.0608571	-0.157286	0.446857	1.05714	0.366714	-0.0218571	0.194	0.304857	-0.082	0.190429	0.0735714	0.0305714	0.172	-0.657286	-0.0142857	0.268571	NA	0.510286	NA	-0.293	0.045	-0.372429	-0.224143	0.135143	-0.273857	0.423714	0.0777143	0.382429	-0.0564286	-0.309286	NA	-0.324286	0.397286	NA
439	0.00385714	0.384286	0.0575714	-0.0804286	-0.191714	-0.350286	-0.113429	0.002	-0.0924286	-0.0407143	0.0768571	-0.207	-0.176714	-0.0258571	0.00628571	-0.0751429	0.197714	-0.358143	-0.380857	-0.299286	-0.00585714	0.026	-0.0801429	0.15	0.146429	-0.197429	-0.0734286	-0.033	0.290714	-0.111286	0.0125714	NA	-0.246714	NA	0.326	-0.034	0.215571	0.355857	-0.265857	-0.0178571	0.0377143	0.0877143	0.0284286	-0.00742857	0.173714	NA	0.643714	-0.0947143	NA
440	0.324286	NA	0.164429	0.0358571	-0.458286	0.0492857	0.00971429	-0.0317143	-0.0547143	0.0467143	0.0304286	-0.0738571	-0.115714	0.584571	0.101714	0.0337143	0.200286	0.0105714	-0.595286	-0.0114286	0.0372857	0.121857	0.449286	0.154571	-0.616143	-0.302571	-0.00942857	0.190429	-0.331143	0.0894286	-0.563429	NA	-0.182286	-0.0732857	-0.438571	-0.216714	0.187	NA	-0.0851429	0.0965714	0.182143	0.0135714	-0.199857	-0.0307143	-0.0837143	NA	0.562429	0.135286	-0.370143
441	-0.0931429	0.456286	0.0455714	-0.140429	0.194286	-0.0922857	-0.00942857	0.112	0.0745714	0.278286	0.0138571	-0.011	-0.234714	-0.295857	-0.279714	-0.0921429	0.0677143	-0.331143	-0.722857	-0.294286	0.0631429	-0.27	-0.270143	0.151	-0.260571	0.106571	-0.0344286	-0.193	0.0437143	-0.213286	-0.0974286	NA	-0.279714	NA	0.302	0.253	0.377571	0.00885714	0.0351429	0.446143	-0.296286	0.00271429	-0.169571	0.0515714	0.195714	NA	0.379714	-0.221714	NA
442	0.0382857	-0.146857	0.0552857	0.0931429	0.205286	0.152714	0.318429	-0.0528571	0.167286	-0.234429	-0.0698571	0.276	0.143	-0.02	-0.143857	-0.0665714	0.128	0.073	0.0751429	0.116571	0.114857	0.101857	0.0124286	-0.0364286	-0.0717143	-0.0702857	-0.129	-0.102571	0.778429	-0.224286	-0.0435714	-0.0172857	0.208286	0.264	-0.0725714	-0.162	-0.131857	NA	-0.665429	-0.053	0.290857	0.066	0.115714	0.124571	-0.0948571	0.0204286	-0.647	0.165286	-0.0492857
443	-0.371714	0.766143	0.323286	-0.225857	-0.313714	-0.358286	-0.373571	0.285143	-0.100714	-0.293429	-0.121857	-0.551	-0.459	0.287	-0.399857	-0.443571	-0.357	-0.379	-0.268857	-0.337429	0.0378571	-0.400143	-0.714571	0.288571	-0.0207143	-0.220286	-0.079	-0.475571	0.503429	-0.110286	0.128429	-0.249286	-0.539714	-0.081	0.652429	0.143	0.646143	NA	-0.0334286	-0.109	-0.557143	-0.072	-0.0962857	-0.0344286	0.586143	0.651429	0.854	-0.500714	-0.662286
444	0.258286	-0.0288571	0.0672857	-0.211857	-0.0747143	-0.236286	-0.00157143	-0.0878571	-0.0997143	0.261571	-0.120857	0.065	0.105	-0.076	0.114143	-0.101571	0.213	0.053	0.434143	-0.0834286	0.0448571	0.327857	0.114429	0.107571	0.134286	-0.0262857	0.042	-0.0875714	0.242429	-0.0142857	0.382429	0.0917143	0.121286	-0.058	-0.221571	0.253	-0.0398571	NA	0.160571	-0.167	0.155857	-0.013	0.117714	0.0965714	-0.190857	0.102429	1.536	0.372286	0.266714
445	0.0472857	-0.279857	-0.0917143	0.0941429	-0.117714	-0.0122857	0.154429	-0.0298571	-0.0447143	-0.0104286	0.0811429	0.186	0.181	-0.125	-0.0298571	0.0664286	-0.173	0.284	-0.0718571	0.467571	-0.117143	-0.263143	0.176429	-0.248429	-0.109714	0.0927143	0.031	0.200429	-0.737571	0.0327143	-0.185571	0.127714	0.164286	-0.283	-0.283571	-0.055	-0.261857	NA	0.313571	-0.285	-0.00614286	-0.009	-0.150286	-0.00242857	-0.302857	-0.350571	-0.761	0.345286	0.925714
446	-0.0867143	0.357143	0.0282857	-0.137857	0.163286	-0.0532857	0.00542857	0.212143	0.0722857	0.182571	0.180143	0.261	0.005	0.207	0.160143	0.121429	0.351	0.234	-0.142857	-0.177429	-0.0711429	0.0608571	-0.0945714	0.243571	0.181286	0.103714	0.033	0.105429	-0.518571	0.248714	-0.533571	-0.104286	-0.0137143	0.191	0.427429	-0.16	0.287143	NA	0.383571	0.291	-0.0741429	-0.09	0.119714	-0.175429	0.378143	0.391429	0.939	-0.298714	-0.203286
447	0.133286	-0.594857	-0.378714	0.0111429	-0.0927143	0.498714	0.0594286	-0.372857	-0.0857143	-0.135429	-0.121857	0.154	0.043	-0.092	0.308143	0.422429	-0.278	0.146	0.122143	0.0835714	0.0358571	0.425857	0.379429	-0.0754286	0.0452857	0.0987143	-0.027	0.391429	-0.106571	0.143714	0.105429	0.0587143	0.0802857	0.113	-0.423571	0.135	-0.458857	NA	-0.218429	0.083	0.378857	0.018	0.0957143	-0.0684286	-0.433857	-0.545571	-1.62	0.0752857	-0.713286
448	-0.0187143	-0.0728571	-0.00371429	0.377143	0.230286	0.00871429	-0.162571	0.0461429	0.0912857	0.229571	0.173143	-0.391	-0.018	-0.181	-0.00885714	0.00142857	0.116	-0.411	-0.147857	-0.0694286	-0.0451429	-0.253143	0.126429	-0.279429	-0.158714	0.0217143	0.129	-0.0315714	-0.161571	-0.0762857	0.146429	0.0927143	-0.0207143	-0.146	-0.0785714	-0.154	-0.0408571	NA	0.0595714	0.24	-0.188143	0.1	-0.202286	0.0595714	0.0581429	-0.269571	-0.301	-0.158714	0.435714
449	0.187714	-0.0614286	-0.201	0.0705714	0.0187143	0.115429	0.0452857	-0.103429	-0.0362857	-0.236	0.0247143	-0.142286	0.105143	-0.052	0.0542857	0.0314286	-0.0347143	0.276714	0.716857	0.279571	0.00771429	0.308571	-0.0327143	-0.231286	-0.0678571	-0.014	-0.00757143	-0.00857143	0.172857	-0.154714	0.230714	-0.160571	0.150571	-0.225429	-0.133571	0.136143	0.00785714	NA	0.113143	0.239714	0.0777143	0.093	0.252	-0.00885714	-0.223571	-0.239714	0.502143	0.257	NA
450	-0.806286	0.527571	0.316	0.0825714	-0.586286	-0.320571	0.0912857	0.176571	-0.537286	-0.056	0.00771429	-0.257286	-0.152857	0.388	-0.311714	-0.400571	0.263286	-0.247286	0.231857	-0.0514286	-0.0362857	-0.150429	-0.609714	0.561714	0.164143	-0.075	0.0174286	-0.410571	0.156857	0.0542857	-0.377286	-0.417571	-0.170429	-0.0934286	0.568429	-0.229857	0.431857	NA	0.134143	0.221714	-0.843286	0.056	-0.113	-0.0888571	0.539429	0.511286	0.358143	-0.202	NA
451	-0.0342857	0.333571	0.576	-0.210429	-0.415286	0.0214286	0.0372857	0.337571	-0.232286	0.02	0.0327143	-0.675286	-0.222857	0.373	0.0312857	-0.0695714	0.286286	-0.304286	-0.183143	-0.0774286	-0.307286	-0.292429	0.0952857	0.180714	-0.0138571	0.001	0.0964286	-0.0965714	-0.366143	0.258286	-0.445286	-0.0205714	-0.309429	-0.227429	0.596429	-0.237857	0.287857	NA	0.289143	-0.421286	0.119714	-0.432	-0.081	-0.260857	0.595429	0.518286	0.463143	-0.123	NA
452	0.326714	-0.321429	-0.384	-0.0404286	0.483714	0.477429	0.349286	-0.0424286	0.624714	0.26	0.260714	0.293714	0.420143	-0.328	0.297286	0.191429	-0.125714	-0.0452857	-0.0831429	0.102571	0.244714	0.112571	0.547286	-0.118286	0.0491429	-0.227	-0.00957143	0.345429	0.396857	-0.0357143	0.534714	0.241429	0.461571	0.158571	-0.387571	0.275143	-0.253143	NA	-0.146857	-0.00828571	0.623714	0.148	-0.025	0.294143	-0.440571	-0.515714	0.0301429	0.365	NA
453	0.00271429	0.344571	0.226	0.0865714	0.323714	-0.537571	-0.437714	0.283571	-0.0512857	0.503	0.105714	-0.398286	-0.441857	0.159	0.0762857	0.125429	0.229286	0.0377143	-0.903143	-0.595429	0.0377143	0.318571	-0.0157143	-0.146286	0.110143	-0.167	0.0144286	0.248429	-0.376143	0.127286	-0.389286	-0.109571	-0.517429	-0.152429	0.376429	0.0411429	0.220857	NA	-0.584857	0.343714	-0.254286	-0.002	-0.019	0.139143	0.595429	0.483286	0.140143	-0.333	NA
454	0.294714	-0.112429	-0.475	-0.0344286	-0.202286	0.0364286	-0.0237143	-0.305429	-0.236286	-0.256	-0.0712857	0.278714	0.134143	-0.215	0.0212857	-0.0145714	-0.367714	0.168714	0.739857	0.135571	0.0547143	0.140571	-0.0607143	-0.283286	-0.145857	0.111	-0.171571	-0.0545714	-0.794143	-0.116714	0.269714	0.463429	0.218571	-0.0454286	-0.563571	0.00114286	-0.0761429	NA	0.141143	0.0507143	0.457714	0.112	0.008	0.0661429	-0.577571	-0.337714	-1.27286	-0.059	NA
455	0.0287143	-0.710429	-0.058	0.0455714	0.377714	0.207429	-0.0617143	-0.346429	0.468714	-0.235	-0.360286	0.900714	0.158143	-0.325	-0.168714	0.136429	-0.250714	0.113714	-0.519143	0.206571	-0.00128571	-0.437429	0.0762857	0.0367143	-0.0958571	0.371	0.0604286	-0.0235714	0.809857	-0.132714	0.176714	0.00342857	0.166571	0.585571	-0.456571	0.0141429	-0.619143	NA	0.0541429	-0.426286	-0.181286	0.025	-0.022	-0.140857	-0.488571	-0.419714	-0.220857	0.095	NA
456	0.724	-0.128429	-0.0642857	-0.042	0.733286	-0.0572857	0.232143	-0.00971429	0.015	0.162571	0.014	0.442571	0.306286	-0.0207143	0.427286	0.822	-0.248857	0.670286	0.661143	0.0844286	-0.0648571	0.752286	0.728571	-0.512286	-0.197286	0.055	-0.049	0.189	0.263	-0.108143	-0.0328571	NA	0.429429	0.199714	0.0314286	-0.235714	-0.209857	NA	-0.0198571	-0.0407143	1.01414	0.149143	0.054	NA	0.206	NA	-0.363429	0.227714	NA
457	-0.288	0.101571	-0.159286	0.007	0.153286	0.00671429	-0.0788571	0.00528571	0.165	0.00457143	-0.109	-0.202429	0.0652857	-0.138714	0.0292857	-0.139	-0.129857	0.0292857	0.292143	0.422429	0.0601429	-0.200714	0.285571	0.184714	-0.0352857	0.036	0.01	0.139	-0.098	0.184857	0.134143	NA	0.101429	0.133714	-0.177571	-0.133714	0.0671429	NA	-0.0568571	-0.116714	0.328143	0.0601429	0.042	NA	-0.151	NA	0.315571	0.136714	NA
458	-0.229	-0.531429	0.0867143	-0.13	-0.329714	0.119714	-0.313857	-0.0177143	0.051	-0.100429	-0.276	0.176571	-0.107714	-0.0617143	-0.177714	-0.242	0.0461429	-0.606714	-0.529857	-0.275571	-0.0288571	0.492286	-0.131429	-0.346286	0.139714	0.008	0.108	-0.047	-0.315	0.130857	0.292143	NA	-0.123571	0.0837143	0.0534286	-0.305714	-0.416857	NA	-0.317857	0.0122857	-0.164857	0.0681429	-0.159	NA	0.019	NA	-0.385429	-0.213286	NA
459	-0.056	0.101571	0.0877143	-0.273	-0.153714	-0.0122857	-0.0138571	0.119286	-0.053	0.0675714	0.148	-0.209429	-0.218714	0.0102857	-0.175714	-0.061	0.0761429	0.00128571	-0.529857	-0.374571	-0.0668571	-0.512714	-0.161429	0.201714	0.0837143	0.083	0.062	0.086	-7.92e-18	0.0348571	-0.251857	NA	-0.295571	-0.146286	0.0854286	0.0552857	0.187143	NA	0.149143	0.677286	-0.410857	-0.183857	-0.193	NA	0.042	NA	0.892571	-0.160286	NA
460	-0.075	0.819571	0.365714	-0.044	-0.208714	-0.243286	-0.0378571	0.140286	0.056	-0.187429	0.07	-0.0144286	-0.0407143	0.300286	-0.295714	-0.004	0.305143	-0.223714	0.204143	0.0104286	0.0221429	-0.763714	-0.618429	0.707714	-0.0112857	-0.117	0.09	-0.438	0.153	-0.0831429	0.154143	NA	-0.109571	-0.115286	0.449429	0.123286	0.244143	NA	0.278143	-0.217714	-0.602857	0.119143	0.042	NA	0.387	NA	0.574571	-0.203286	NA
461	0.014	-0.522429	-0.0382857	0.136	-0.0807143	0.0437143	0.121143	-0.205714	-0.181	0.207571	0.148	-0.167429	-0.0387143	-0.0437143	0.219286	-0.167	-0.192857	0.0482857	0.0111429	-0.141571	0.00814286	0.158286	-0.0234286	-0.490286	0.0407143	0.129	-0.246	0.093	0.341	0.00885714	-0.560857	NA	-0.0505714	-0.244286	-0.240571	0.309286	-0.0768571	NA	0.104143	-0.0587143	-0.0538571	-0.120857	0.109	NA	-0.246	NA	-0.552429	0.130714	NA
462	-0.09	0.159571	-0.278286	0.346	-0.113714	0.142714	0.0911429	-0.0317143	-0.053	-0.154429	0.005	-0.0254286	0.0342857	-0.0457143	-0.0267143	-0.209	0.144143	0.0812857	-0.108857	0.274429	0.0701429	0.0742857	-0.0794286	0.254714	-0.0202857	-0.194	0.025	-0.022	-0.344	-0.168143	0.265143	NA	0.0484286	0.0887143	-0.201571	0.187286	0.205143	NA	-0.136857	-0.255714	-0.109857	-0.0918571	0.105	NA	-0.257	NA	-0.481429	0.0817143	NA
463	-0.0362857	0.059	0.119	-0.510429	0.0717143	0.179857	-0.231571	-0.160857	0.117286	0.482714	0.212143	-0.34	0.106429	0.180286	0.353714	-0.00728571	0.0334286	-0.321143	-0.138571	0.248429	-0.001	0.049	0.304714	0.235857	-0.226429	0.0475714	0.0575714	-0.12	-0.195714	0.0864286	-0.257143	0.151286	0.154286	NA	0.0438571	-0.360857	0.0595714	NA	-0.292429	0.391571	0.251286	NA	0.0672857	-0.035	0.0812857	-0.0997143	-0.266857	-0.0735714	0.058
464	-0.0702857	0.686	0.164	-0.0474286	0.0887143	-0.148143	0.0824286	0.112143	0.211286	-0.469286	-0.0818571	-0.085	0.0774286	-0.0617143	-0.0872857	0.134714	-0.00857143	0.349857	-0.360571	-0.183571	0.014	0.352	-0.349286	0.129857	-0.0264286	0.138571	-0.0344286	-0.043	-0.123714	-0.00857143	-0.0221429	-0.169714	0.0752857	NA	-0.0341429	0.103143	-0.499429	NA	0.354571	-0.260429	-0.267714	NA	-0.0927143	0.147	0.0162857	-0.238714	0.787143	-0.161571	0.465
465	0.237714	-0.573	0.093	0.0635714	0.0667143	-0.249143	-0.00157143	-0.0288571	-0.00171429	0.116714	0.0291429	0.238	0.113429	0.380286	0.166714	0.0817143	0.0334286	0.254857	0.620429	0.251429	0.016	-0.13	0.0207143	0.0298571	0.0945714	0.0345714	-0.113429	0.166	0.0142857	-0.0565714	0.175857	0.115286	0.150286	NA	0.146857	-0.0818571	0.425571	NA	0.0845714	-0.0634286	-0.00271429	NA	0.0562857	0.015	0.144286	0.282286	0.111143	0.199429	-0.097
466	-0.192286	-0.264	-0.303	-0.0104286	-0.195286	0.0378571	0.0394286	-0.0548571	-0.182714	0.217714	-0.0748571	0.044	-0.0665714	-0.652714	0.0637143	-0.317286	-0.158571	-0.232143	-0.0495714	-0.0245714	-0.017	-0.318	0.00471429	-0.117143	0.0295714	0.0455714	0.0665714	-0.207	-0.460714	0.0264286	-0.218143	0.0602857	-0.155714	NA	-0.0161429	0.194143	-0.132429	NA	0.0775714	0.236571	-0.278714	NA	0.0412857	-0.057	-0.175714	-0.133714	-0.677857	-0.216571	-0.159
467	-0.0182857	-0.201	-0.115	0.0365714	-0.277286	0.305857	0.226429	-0.339857	-0.535714	-0.203286	-0.297857	0.345	0.0284286	-0.239714	0.101714	-0.121286	-0.310571	-0.0131429	0.651429	0.0984286	-0.012	0.393	0.248714	-0.530143	-0.126429	-0.0514286	-0.124429	-0.068	0.700286	0.0104286	0.138857	-0.267714	0.115286	NA	-0.309143	-0.0188571	-0.141429	NA	-0.149429	-0.107429	0.604286	NA	0.0342857	-0.056	-0.389714	-0.504714	0.234143	0.310429	-0.125
468	0.0317143	0.638	-0.114	0.421571	0.133714	-0.248143	-0.359571	0.267143	0.285286	0.104714	0.229143	-0.342	-0.506571	0.327286	-0.626286	0.0147143	0.229429	-0.287143	-0.753571	-0.563571	0.012	0.059	-0.403286	0.294857	0.0555714	-0.116429	0.159571	-0.141	0.141286	0.0974286	-0.117143	0.0212857	-0.584714	NA	0.378857	-0.0768571	0.264571	NA	0.123571	-0.194429	-0.416714	NA	-0.209714	0.018	0.473286	0.523286	0.0521429	-0.359571	-0.188
469	0.0477143	-0.345	0.156	0.0465714	0.111714	0.121857	0.244429	0.205143	0.106286	-0.249286	-0.0158571	0.14	0.247429	0.0662857	0.0277143	0.214714	0.181429	0.248857	0.0304286	0.173429	-0.012	-0.405	0.173714	-0.0431429	0.199571	-0.0984286	-0.0114286	0.413	-0.0757143	-0.155571	0.299857	0.0892857	0.245286	NA	-0.210143	0.241143	0.0235714	NA	-0.198429	-0.00242857	0.110286	NA	0.103286	-0.032	-0.149714	0.171286	-0.239857	0.301429	0.046
470	-0.164	0.0897143	0.133857	0.0948571	-0.493571	-0.188	-0.0302857	0.137429	-0.298857	-0.0284286	0.116143	-0.364143	-0.163286	-0.209143	-0.103429	-0.0295714	0.209857	-0.478143	-0.252571	-0.101429	-0.0438571	-0.0597143	-0.0927143	0.497143	0.00814286	-0.152571	-0.0231429	-0.0334286	0.159857	0.0115714	-0.0722857	-0.0725714	-0.243429	NA	-0.0105714	0.270143	0.0388571	-0.252429	0.284429	0.0165714	-0.130143	0.000285714	-0.0241429	-0.136857	-0.198143	NA	-0.519143	0.155	NA
471	0.119	0.00671429	0.0718571	0.250857	0.318429	0.02	0.136714	0.225429	0.262143	0.0265714	0.119143	0.228857	0.140714	0.0678571	0.0775714	0.285429	-0.257143	-0.138143	0.122429	0.109571	0.0251429	0.391286	0.174286	0.256143	0.150143	-0.103571	0.218857	0.324571	-0.430143	0.172571	0.0727143	0.550429	0.119571	NA	-0.0585714	-0.423857	-0.118143	0.119571	0.0124286	0.182571	0.250857	0.0392857	0.102857	0.0771429	0.0758571	NA	1.09486	0.071	NA
472	-0.018	0.440714	0.0758571	-0.0231429	-0.396571	-0.172	-0.141286	0.0584286	-0.730857	-0.0364286	-0.0598571	-0.0601429	-0.101286	0.300857	-0.127429	0.0604286	0.176857	-0.117143	0.225429	-0.113429	-0.0528571	-0.700714	-0.0257143	0.143143	-0.00585714	-0.157571	0.0148571	-0.0154286	0.121857	-0.235429	-0.109286	-0.285571	-0.106429	NA	0.583429	-0.186857	0.406857	0.697571	-0.108571	0.216571	-0.403143	0.0282857	-0.311143	0.0901429	0.583857	NA	0.850857	-0.236	NA
473	0.355	-0.111286	0.139857	0.0878571	0.109429	0.154	0.231714	0.0614286	0.0631429	0.105571	0.0471429	0.392857	0.209714	0.152857	0.584571	0.608429	-0.220143	0.426857	0.469429	0.363571	-0.0258571	0.422286	0.408286	-0.413857	-0.0828571	0.0674286	0.111857	0.621571	-0.392143	-0.0314286	0.122714	-0.167571	0.225571	NA	0.171429	0.595143	0.000857143	0.410571	-0.164571	-0.317429	0.755857	0.0522857	0.167857	0.153143	0.165857	NA	-0.267143	0.311	NA
474	-0.523	0.416714	-0.152143	-0.211143	0.252429	0.256	-0.00128571	0.152429	0.340143	0.584571	0.0491429	0.379857	-0.234286	0.363857	-0.618429	-0.569571	0.389857	0.641857	0.228429	-0.0714286	-0.0498571	-0.390714	-0.625714	0.383143	0.0181429	0.00242857	0.321857	-0.679429	-0.0251429	0.185571	-0.218286	-0.118571	-0.271429	NA	0.488429	-0.0818571	0.300857	0.793571	0.0974286	0.250571	-1.23414	-0.0717143	-0.339143	-0.231857	0.546857	NA	0.182857	-0.746	NA
475	0.062	-0.354286	0.0958571	-0.227143	0.126429	-0.019	-0.411286	-0.173571	0.457143	-0.405429	-0.0818571	-0.731143	-0.0712857	-0.119143	-0.0784286	-0.836571	0.0388571	-0.407143	-0.624571	-0.242429	0.123143	0.147286	0.0672857	-0.272857	-0.0128571	0.256429	-0.363143	-0.753429	0.707857	-0.0464286	0.222714	0.0604286	0.0185714	NA	-0.149571	-0.428857	-0.106143	-0.870429	0.0434286	-0.166429	-0.142143	-0.154714	-0.00514286	-0.0288571	-0.105143	NA	-0.204143	-0.014	NA
476	0.169	-0.488286	-0.365143	0.0278571	0.0834286	-0.051	0.215714	-0.461571	-0.0928571	-0.246429	-0.189857	0.153857	0.219714	-0.557143	0.265571	0.481429	-0.338143	0.0718571	-0.168571	0.0555714	0.0241429	0.190286	0.0942857	-0.592857	-0.0748571	0.0874286	-0.281143	0.535571	-0.142143	-0.0564286	-0.0182857	0.0334286	0.257571	NA	-1.02457	0.256143	-0.523143	-0.898429	-0.164571	-0.182429	0.902857	0.106286	0.408857	0.0771429	-1.06914	NA	-1.13814	0.459	NA
477	-0.0637143	NA	-0.192857	-1.16271	-0.42	-0.168143	0.342	0.478429	-0.392857	-1.13529	0.0508571	0.0471429	-0.0557143	0.336429	-0.0242857	0.0728571	0.139143	0.317714	-0.042	-0.0861429	0.071	0.343	-0.760429	0.197286	0.0151429	-0.317	0.053	0.195143	-0.720429	0.0952857	-0.473286	-0.157	-0.254714	-0.135857	0.409571	-0.303143	0.304714	0.593286	0.400857	-0.0375714	-0.286	0.0487143	-0.746143	0.275429	0.916429	-2.98657	-0.302714	-0.149857	NA
478	0.0552857	NA	-0.0268571	0.171286	0.012	0.0228571	0.049	-0.114571	-0.100857	0.438714	-0.0731429	-0.220857	0.0232857	-0.0255714	-0.0302857	-0.129143	-0.00485714	0.174714	0.624	0.395857	-0.009	-0.106	-0.187429	-0.0677143	-0.0998571	0.111	-0.139	-0.0968571	0.555571	-0.00271429	0.296714	-0.201	0.141286	0.120143	-0.0634286	0.0328571	-0.287286	0.189286	0.0708571	0.188429	0.158	-0.123286	-0.348143	-0.0965714	-0.193571	0.475429	0.562286	0.126143	NA
479	-0.135714	NA	-0.0608571	0.0372857	-0.061	0.383857	-0.125	-0.130571	-0.0248571	0.322714	-0.100143	0.530143	0.0802857	-0.0905714	-0.0412857	-0.0821429	-0.131857	-0.108286	0	0.00385714	0.016	-0.176	0.198571	-0.465714	-0.127857	0.219	-0.046	-0.162857	-0.193429	0.00928571	0.431714	-0.044	0.113286	-0.0368571	-0.326429	0.0788571	-0.351286	-0.445714	-0.0921429	0.0444286	-0.265	-0.0332857	0.151857	-0.0115714	-0.420571	0.198429	-0.993714	-0.246857	NA
480	0.561286	NA	-0.157857	0.167286	-0.011	-0.164143	0.082	-0.200571	0.0401429	0.443714	0.0748571	-0.382857	-0.138714	-0.185571	0.152714	0.179857	-0.335857	-0.494286	-0.805	-0.435143	0.041	0.455	0.652571	-0.589714	0.00514286	0.039	-0.137	0.221143	-0.266429	-0.00771429	-0.328286	0.16	-0.118714	-0.249857	-0.210429	-0.0531429	-0.321286	-0.470714	-0.101143	0.171429	0.226	0.0937143	0.325857	-0.0205714	-0.171571	0.337429	-0.540714	0.167143	NA
481	-0.213714	NA	0.00214286	0.133286	0.257	-0.0521429	-0.097	-0.0115714	0.368143	0.119714	0.0248571	0.0261429	-0.0987143	0.0304286	0.0497143	-0.00914286	0.0631429	-0.0582857	-0.713	-0.0721429	-0.002	-0.333	0.0665714	0.0262857	0.279143	-0.283	-0.015	-0.00185714	0.340571	0.00828571	-0.326286	-0.146	-0.203714	-0.0628571	0.131571	0.0578571	0.228714	-0.0607143	-0.154143	-0.0465714	-0.017	0.0567143	0.558857	-0.0495714	0.0774286	1.07943	0.579286	-0.100857	NA
482	0.0872857	NA	0.254143	0.283286	0.174	0.104857	-0.007	-0.0605714	-0.0268571	0.352714	0.0608571	-0.0488571	0.228286	0.00342857	0.0377143	0.0198571	-0.0398571	0.333714	1.158	0.256857	-0.077	-0.035	-0.0124286	-0.0107143	-0.180857	0.127	0.117	-0.0878571	0.104571	-0.0947143	0.250714	-0.007	0.308286	0.153143	-0.101429	0.148857	-0.0792857	0.000285714	-0.309143	-0.233571	0.038	-0.172286	-0.0131429	-0.0865714	-0.236571	0.318429	0.620286	0.0631429	NA
483	-0.290714	NA	0.182143	0.370286	0.049	-0.127143	-0.244	0.0394286	0.137143	-0.542286	-0.0381429	0.0491429	-0.0387143	-0.0685714	-0.144286	-0.0521429	0.310143	-0.165286	-0.222	-0.0631429	-0.04	-0.148	0.0425714	0.910286	0.109143	0.104	0.167	-0.0668571	0.179571	-0.00771429	0.148714	0.395	0.0142857	0.212143	0.160571	0.0378571	0.505714	0.194286	0.184857	-0.0865714	0.146	0.129714	0.0708571	-0.0105714	0.0284286	0.577429	0.0752857	0.141143	NA
484	-0.378714	NA	-0.0601429	-0.210857	0.232571	-0.0905714	-0.476143	0.205714	0.166143	0.473286	-0.0168571	-0.341286	-0.907143	-0.0535714	-0.284286	0.0154286	-0.159429	-0.545286	-0.081	-0.448714	NA	0.176571	0.170286	-0.043	0.0312857	-0.516857	0.156286	-0.0315714	0.147143	0.102286	-0.00214286	NA	-1.024	-0.618857	0.0512857	-0.383571	-0.124571	NA	-0.178429	0.138714	0.228143	NA	0.0288571	-0.066	0.248	NA	-0.680143	-0.347857	NA
485	0.0492857	NA	0.0288571	0.0171429	-0.614429	-0.261571	0.352857	-0.0582857	-0.473857	-0.316714	0.134143	-0.0332857	0.294857	-0.155571	0.141714	0.174429	0.0265714	0.153714	-0.315	0.176286	NA	0.0715714	0.140286	0.101	0.112286	0.427143	-0.0547143	0.0714286	0.232143	-0.0137143	0.102857	NA	0.399	-0.143857	-0.128714	-0.0285714	0.0344286	NA	0.140571	-0.0902857	-0.0178571	NA	0.0328571	-0.112	-0.164	NA	-0.655143	0.550143	NA
486	-0.222714	NA	0.215857	0.00414286	-0.814429	-0.0555714	0.0608571	0.0537143	-0.258857	0.517286	0.259143	-0.370286	0.147857	-0.187571	-0.0242857	0.0334286	0.401571	0.00971429	-0.251	-0.00271429	NA	0.0475714	0.0552857	0.564	-0.0267143	0.0481429	-0.00771429	0.162429	0.170143	-0.0547143	0.231857	NA	0.175	0.0191429	-0.0377143	-0.190571	0.189429	NA	0.170571	0.0867143	-0.0238571	NA	0.0258571	0.021	-0.084	NA	0.0568571	0.0761429	NA
487	0.0702857	NA	-0.00914286	0.0831429	0.453571	-0.282571	0.115857	-0.0702857	0.304143	-0.286714	-0.155857	-0.257286	0.242857	-0.122571	-0.00128571	-0.0425714	-0.00342857	0.206714	0.859	0.196286	NA	0.252571	0.103286	-0.201	-0.109714	0.189143	-0.0467143	0.0824286	0.0591429	-0.197714	0.391857	NA	0.219	0.653143	-0.274714	0.418429	-0.0385714	NA	0.138571	-0.219286	0.0101429	NA	0.109857	0.061	-0.376	NA	0.353857	0.187143	NA
488	0.0592857	NA	-0.154143	0.0921429	0.396571	0.395429	0.0268571	-0.393286	0.182143	-0.0947143	0.0541429	0.526714	0.163857	-0.0295714	0.125714	-0.0455714	-0.395429	-0.0862857	0.391	0.0682857	NA	-0.219429	-0.128714	-0.154	-0.113714	0.0871429	0.0702857	-0.102571	-0.0668571	-0.0177143	0.0108571	NA	0.184	0.0301429	0.0642857	0.225429	-0.188571	NA	-0.0784286	-0.0682857	-0.159857	NA	-0.0191429	-0.009	0.005	NA	-0.0861429	-0.317857	NA
489	0.00728571	NA	-0.0241429	-0.0488571	0.374571	0.198429	-0.119143	0.222714	0.131143	-0.252714	-0.105857	0.141714	0.00485714	0.193429	-0.00628571	0.0164286	0.105571	0.312714	-0.951	-0.199714	NA	-0.176429	-0.0347143	-0.193	0.101286	0.108143	-0.0407143	0.00542857	0.166143	0.128286	-0.748143	NA	0.018	0.137143	0.0902857	0.119429	0.105429	NA	-0.298429	0.312714	0.0201429	NA	0.0468571	0.05	0.079	NA	1.11286	0.0531429	NA
490	0.415286	NA	0.00285714	0.0631429	-0.0284286	0.0964286	0.0388571	0.0397143	-0.0508571	-0.0397143	-0.168857	0.333714	0.0528571	0.355429	0.0487143	-0.151571	0.0245714	-0.0512857	0.348	0.210286	NA	-0.152429	-0.305714	-0.074	0.00528571	-0.342857	-0.0767143	-0.187571	-0.707857	0.0532857	0.0128571	NA	0.029	-0.0768571	0.235286	-0.160571	0.0224286	NA	0.105571	-0.160286	-0.0568571	NA	-0.225143	0.055	0.292	NA	-0.102143	-0.200857	NA
491	-0.201571	NA	0.153286	0.0925714	0.0285714	-0.0615714	-0.119857	0.0275714	-0.0242857	0.0385714	0.192857	-0.0801429	-0.103571	-0.0771429	-0.0498571	-0.0462857	-0.165571	-0.320714	-0.169286	0.128714	-0.01	0.0147143	0.0967143	0.0858571	0.14	-0.143143	0.274857	-0.0992857	0.283	0.0631429	0.298429	-0.185571	-0.0711429	NA	-0.206143	-0.333857	-0.386143	-0.316143	-0.103286	-0.0598571	0.310286	0.181857	-0.0142857	-0.0422857	-0.143571	NA	-0.197857	0.0644286	NA
492	-0.0265714	NA	-0.0167143	-0.116429	-0.682429	-0.395571	-0.318857	0.0515714	-0.610286	0.564571	0.182857	-0.250143	-0.417571	0.373857	-0.120857	-0.149286	0.370429	-0.376714	-0.155286	-0.332286	-0.151	-0.230286	-0.207286	0.383857	-0.193	-0.544143	0.0608571	-0.0572857	0.007	0.0601429	-0.343571	-0.277571	-0.556143	NA	0.419857	-0.169857	0.772857	0.641857	0.275714	0.551143	-0.210714	-0.105143	-0.414286	0.126714	0.410429	NA	0.727143	-0.298571	NA
493	0.0604286	NA	0.0722857	0.0805714	0.214571	0.339429	-0.000857143	-0.116429	0.496714	-0.192429	-0.186143	0.578857	0.214429	0.0268571	0.0571429	-0.102286	-0.115571	0.0742857	1.06171	0.254714	0.106	-0.216286	-0.101286	-0.111143	0.014	0.375857	-0.0371429	-0.125286	0.55	-0.0398571	0.268429	0.0224286	0.298857	NA	-0.235143	0.120143	-0.247143	-0.287143	-0.258286	-0.0438571	-0.0157143	0.189857	0.261714	0.107714	-0.225571	NA	0.282143	-0.00357143	NA
494	-0.00857143	NA	-0.194714	0.0535714	0.522571	0.343429	-0.113857	0.00757143	0.209714	-0.0254286	0.0148571	0.142857	-0.0195714	-0.254143	-0.109857	-0.0912857	-0.115571	0.183286	0.348714	0.0637143	0.066	-0.365286	0.0877143	0.107857	0.027	-0.188143	-0.129143	-0.152286	0.464	0.0231429	-0.116571	0.475429	-0.0261429	NA	0.282857	0.158143	-0.0611429	0.362857	-0.117286	-0.0928571	0.0572857	-0.0661429	0.00771429	-0.0362857	0.190429	NA	-0.366857	-0.0815714	NA
495	0.0744286	NA	0.139286	0.279571	-0.0434286	-0.250571	0.0461429	0.184571	-0.147286	-0.387429	-0.115143	-0.148143	0.199429	0.331857	0.196143	0.264714	-0.00657143	0.279286	-0.0562857	0.270714	-0.051	0.580714	0.0937143	0.0298571	0.013	-0.157143	-0.152143	0.312714	-0.267	-0.0778571	-0.219571	0.0984286	0.216857	NA	0.342857	0.0421429	0.0988571	0.605857	0.0397143	-0.0978571	-0.147714	-0.318143	-0.0182857	-0.00628571	0.390429	NA	-0.0738571	0.101429	NA
496	0.242429	NA	-0.257714	-0.599429	-0.0614286	0.207429	0.412143	-0.116429	-0.0462857	-0.0774286	0.0268571	-0.0601429	-0.0715714	-0.278143	0.0811429	0.204714	-0.0615714	0.0852857	-1.07829	-0.457286	0.022	0.148714	0.159714	-0.268143	-0.011	0.532857	-0.00114286	0.269714	-0.788	-0.00885714	-0.157571	-0.152571	-0.124143	NA	-0.547143	0.106143	-0.302143	-0.980143	-0.0852857	-0.291857	0.0962857	-0.104143	0.0377143	-0.128286	-0.556571	NA	-0.292857	0.156429	NA
497	-0.140571	NA	0.104286	0.209571	0.0215714	-0.182571	0.0951429	-0.0384286	0.121714	0.0795714	-0.116143	-0.183143	0.198429	-0.123143	-0.0538571	-0.0802857	0.0944286	0.0752857	0.0487143	0.0717143	0.018	0.0677143	-0.129286	-0.228143	0.01	0.123857	-0.0161429	-0.148286	-0.249	-0.0198571	0.270429	0.0194286	0.261857	NA	-0.0571429	0.0771429	0.124857	-0.0271429	0.248714	0.0351429	-0.0897143	0.221857	0.139714	-0.0212857	-0.0655714	NA	-0.0778571	0.0614286	NA
498	-0.0307143	NA	-0.0505714	0.0348571	0.0727143	-0.0427143	0.217714	0.0552857	0.289286	-0.265286	-0.0855714	0.306143	0.184286	-0.0804286	0.0847143	0.0297143	-0.120714	-0.136429	-0.489286	0.0505714	-0.0367143	0.339857	0.0532857	-0.119429	0.175857	0.229429	0.0655714	-0.0715714	0.511857	0.0394286	0.511571	NA	0.206714	-0.0202857	-0.0375714	0.0142857	-0.279	NA	0.152857	-0.263429	-0.0978571	-0.0174286	0.278143	0.000285714	-0.0617143	NA	-0.426571	0.296286	0.166857
499	-0.0527143	NA	-0.0115714	-0.0931429	-0.391286	-0.263714	-0.200286	-0.0377143	-0.753714	0.491714	0.143429	-0.654857	-0.283714	-0.184429	0.00771429	-0.00928571	-0.0887143	-0.00942857	0.445714	-0.254429	0.0552857	-0.119143	-0.0417143	0.238571	-0.227143	0.274429	-0.0134286	-0.0835714	-0.633143	-0.191571	-1.12943	NA	-0.292286	0.0517143	0.0634286	0.333286	0.157	NA	-0.0381429	0.0655714	0.0561429	-0.00742857	-0.0878571	0.186286	0.0112857	NA	-0.786571	-0.112714	-0.136143
500	0.0142857	NA	0.0244286	-0.0851429	0.186714	0.106286	-0.00828571	-0.0347143	0.0192857	-0.141286	-0.0545714	0.183143	0.0942857	-0.0754286	-0.0492857	-0.0912857	0.0212857	0.203571	1.18571	0.203571	-0.0347143	-0.282143	-0.186714	-0.136429	0.0748571	-0.220571	-0.0964286	-0.107571	-0.254143	0.0854286	0.0835714	NA	0.130714	-0.0672857	0.00242857	-0.00171429	0.044	NA	0.00685714	0.169571	0.108143	0.146571	-0.0398571	-0.0267143	-0.0447143	NA	1.07043	-0.276714	0.0418571
[truncated: 9 more columns]
